# Supplementary material for: Surfactant-associated bacteria in the near-surface layer of the ocean
Source: Sci Rep. 2016 Jan 12;6:19123. doi: 10.1038/srep19123 (PMC4709576; doi:10.1038/srep19123)
Supplement: Supplementary Dataset 1 [file srep19123-s2.xls]

## Sheet: OTU table
								1.SL.SML 10Jul2010		2.SL.SSW 10Jul2010		3.NS.SML 10Jul2010		4.NS.SSW 10Jul2010		5.NS.SML 10Sep2011		6.NS.SSW 10Sep2011		7.Airfilter 10Sep2011		8.Blank 10Sep2011
#OTU ID	Kingdom	Phylum	Class	Order	Family	Genus	Species	No. of OTU	Relative Aundance	No. of OTU	Relative Aundance	No. of OTU	Relative Aundance	No. of OTU	Relative Aundance	No. of OTU	Relative Aundance	No. of OTU	Relative Aundance	No. of OTU	Relative Aundance	No. of OTU	Relative Aundance	16s rRNA sequence
denovo889	Bacteria	Firmicutes	Clostridia	Clostridiales	Peptostreptococcaceae	[Clostridium]	sordellii	0	0	0	0	0	0	0	0	1	0.000279564	0	0	0	0	0	0
denovo75	Bacteria	Proteobacteria	Betaproteobacteria	Burkholderiales	Alcaligenaceae	Achromobacter		0	0	0	0	0	0	1	0.00029967	38	0.0106234	96	0.0251506	268	0.0900538	154	0.0547069
denovo1040	Bacteria	Proteobacteria	Betaproteobacteria	Burkholderiales	Alcaligenaceae	Achromobacter		0	0	0	0	0	0	0	0	0	0	0	0	0	0	1	0.00035524
denovo207	Bacteria	Proteobacteria	Betaproteobacteria	Burkholderiales	Comamonadaceae	Acidovorax	defluvii	0	0	0	0	0	0	1	0.00029967	0	0	0	0	0	0	0	0
denovo1359	Bacteria	Proteobacteria	Betaproteobacteria	Burkholderiales	Comamonadaceae	Acidovorax		0	0	0	0	0	0	1	0.00029967	0	0	0	0	0	0	0	0
denovo14	Bacteria	Proteobacteria	Gammaproteobacteria	Pseudomonadales	Moraxellaceae	Acinetobacter	schindleri	0	0	22	0.00639349	0	0	0	0	0	0	0	0	0	0	0	0
denovo54	Bacteria	Proteobacteria	Gammaproteobacteria	Pseudomonadales	Moraxellaceae	Acinetobacter		0	0	16	0.00464981	2	0.000582581	0	0	0	0	0	0	0	0	0	0	TGGGGAATATTGGACAATGGGGGGAACCCTGATCCAGCCATGCCGCGTGTGTGAAGAAGGCCTTATGGTTGTAAAGCACTTTAAGCGAGGAGGAGGCTACTGAGGCTAATACTCTTGGATAGTGGACGTTACTCGCAGAATAAGCACCGGCTAACTCTGTGCCAGCAGCCGCGGTAATACAGAGGGTGCGAGCGTTAATCGGATTTACTGGGCGTAAAGCGTGCGTAGGCGGCTTTTTAAGTCGGATGTGAAATCCCCGAGCTTAACTTGGGAATTGCATTCGATACTGGGAAGCTAGAGTATGGGAGAGGATGGTAGAATTCCAGGTGTAGCGGTGAAATGCGTAGAGATCTGGAGGAATACCGATGGCGAAGGCAGCCATCTGGCCTAATACTGACG…
denovo323	Bacteria	Proteobacteria	Gammaproteobacteria	Pseudomonadales	Moraxellaceae	Acinetobacter	rhizosphaerae	0	0	1	0.000290613	0	0	11	0.00329637	0	0	0	0	0	0	172	0.0611012
denovo679	Bacteria	Proteobacteria	Gammaproteobacteria	Pseudomonadales	Moraxellaceae	Acinetobacter		0	0	373	0.108399	2	0.000582581	0	0	0	0	0	0	0	0	2	0.00071048
denovo1336	Bacteria	Proteobacteria	Alphaproteobacteria	Rhizobiales	Rhizobiaceae	Agrobacterium		0	0	24	0.00697472	1	0.00029129	18	0.00539407	0	0	0	0	0	0	0	0
denovo477	Bacteria	Firmicutes	Bacilli	Bacillales	Alicyclobacillaceae	Alicyclobacillus		0	0	0	0	0	0	61	0.0182799	0	0	0	0	0	0	0	0
denovo1369	Bacteria	Proteobacteria	Gammaproteobacteria	Pseudomonadales	Moraxellaceae	Alkanindiges		0	0	0	0	1	0.00029129	8	0.00239736	0	0	0	0	0	0	0	0
denovo1632	Bacteria	Proteobacteria	Gammaproteobacteria	Alteromonadales	Alteromonadaceae	Alteromonas		0	0	5	0.00145307	27	0.00786484	39	0.0116871	22	0.00615041	0	0	0	0	0	0
denovo325	Bacteria	Proteobacteria	Epsilonproteobacteria	Campylobacterales	Campylobacteraceae	Arcobacter	cryaerophilus	0	0	0	0	1	0.00029129	0	0	0	0	0	0	0	0	0	0
denovo773	Bacteria	Firmicutes	Bacilli	Bacillales	Bacillaceae	Bacillus		0	0	7	0.00203429	0	0	0	0	0	0	0	0	0	0	0	0	TAGGGAATCTTCCGCAATGGACGAAAGTCTGACGGAGCAACGCCGCGTGAACGATGAAGGCTTTCGGGTCGTAAAGTTCTGTTGTTAGGGAAGAACAAGTACCAGAGTAACTGCTGGTACCTTGACGGTACCTAACCAGAAAGCCACGGCTAACTACGTGCCAGCAGCCGCGGTAATACGTAGGTGGCAAGCGTTGTCCGGAATTATTGGGCGTAAAGCGCGCGCAGGTGGTTCCTTAAGTCTGATGTGAAAGCCCACGGCTCAACCGTGGAGGGTCATTGGAAACTGGGGAACTTGAGTGCAGAAGAGGAAAGTGGAATTCCACGTGTAGCGGTGAAATGCGTAGAGATGTGGAGGAACACCAGTGGCGAAGGCGGTTCTCTGGGCCTTTCCTGACGC…
denovo1229	Bacteria	Firmicutes	Bacilli	Bacillales	Bacillaceae	Bacillus		3	0.0078534	1022	0.297007	5	0.00145645	4	0.00119868	78	0.021806	0	0	0	0	0	0	TAGGGAATCTTCCGCAATGGACGAAAGTCTGACGGAGCAACGCCGCGTGAACGATGAAGGCTTTCGGGTCGTAAAGTTCTGTTGTTAGGGAAGAACAAGTACCAGAGTAACTGCTGGTACCTTGACGGTACCTAACCAGAAAGCCACGGCTAACTACGTGCCAGCAGCCGCGGTAATACGTAGGTGGCAAGCGTTGTCCGGAATTATTGGGCGTAAAGCGCGCGCAGGTGGTTCTTTAAGTCTGATGTGAAAGCCCACGGCTCAACCGTGGAGGGTCATTGGAAACTGGGGAACTTGAGTGCAGAAGAGGAAAGTGGAATTCCACGTGTAGCGGTGAAATGCGTAGAGATGTGGAGGAACACCAGTGGCGAAGGCGACTTTCTGGTCTGTAACTGACAC…
denovo1627	Bacteria	Firmicutes	Bacilli	Bacillales	Bacillaceae	Bacillus		0	0	0	0	0	0	1	0.00029967	0	0	0	0	0	0	0	0	TAGGGAATCTTCCGCAATGGACGAAAGTCTGACGGAGCAACGCCGCGTGAGTGATGAAGGCTTTCGGGTCGTAAAACTCTGTTGTTAGGGAAGAACAAGTGCTAGTTGAATAAGCTGGCACCTTGACGGTACCTAACCAGAAAGCCACGGCTAACTACGTGCCAGCAGCCGCGGTAATACGTAGGTGGCAAGCGTTATCCGGAATTATTGGGCGTAAAGGGTCCGCAGGTGGGTGATCAAGTCTGCTTTTAAAGAGTGGAGCTCAACTCCATAGAGGGAGTGGAAACTGATTATCTAGAGTAAGGAAGGGGTAAGAGGAATTCCCAGTGTAGCGGTGAAATGCGTAGATATTGGGAAGAACACCAGCAGCGAAGGCGTCTTACTGGTCCTTAACTGACA…
denovo1433	Bacteria	Proteobacteria	Alphaproteobacteria	Rhizobiales	Bradyrhizobiaceae	Bradyrhizobium		0	0	0	0	0	0	0	0	1	0.000279564	0	0	0	0	1	0.00035524
denovo818	Bacteria	Firmicutes	Bacilli	Bacillales	Paenibacillaceae	Brevibacillus		0	0	0	0	0	0	0	0	0	0	4	0.00104794	0	0	0	0
denovo1171	Bacteria	Firmicutes	Bacilli	Bacillales	Paenibacillaceae	Brevibacillus		0	0	0	0	0	0	0	0	1	0.000279564	3166	0.829447	0	0	178	0.0632327
denovo607	Bacteria	Actinobacteria	Actinobacteria	Actinomycetales	Microbacteriaceae	Candidatus Aquiluna	rubra	0	0	0	0	0	0	1	0.00029967	0	0	0	0	0	0	0	0
denovo1430	Bacteria	Actinobacteria	Actinobacteria	Actinomycetales	Microbacteriaceae	Candidatus Aquiluna	rubra	0	0	0	0	0	0	22	0.00659275	0	0	0	0	0	0	0	0
denovo358	Bacteria	Proteobacteria	Gammaproteobacteria	Oceanospirillales	Halomonadaceae	Candidatus Portiera		0	0	2	0.000581226	2	0.000582581	7	0.00209769	2	0.000559128	0	0	0	0	0	0
denovo860	Bacteria	Proteobacteria	Gammaproteobacteria	Oceanospirillales	Halomonadaceae	Candidatus Portiera		0	0	0	0	0	0	1	0.00029967	0	0	0	0	0	0	0	0
denovo866	Bacteria	Proteobacteria	Gammaproteobacteria	Oceanospirillales	Halomonadaceae	Candidatus Portiera		0	0	8	0.00232491	0	0	2	0.000599341	0	0	0	0	0	0	0	0
denovo1187	Bacteria	Proteobacteria	Gammaproteobacteria	Oceanospirillales	Halomonadaceae	Candidatus Portiera		0	0	0	0	1	0.00029129	0	0	0	0	0	0	0	0	0	0
denovo1280	Bacteria	Proteobacteria	Gammaproteobacteria	Oceanospirillales	Halomonadaceae	Candidatus Portiera		0	0	4	0.00116245	0	0	0	0	0	0	0	0	0	0	0	0
denovo984	Bacteria	Bacteroidetes	Flavobacteriia	Flavobacteriales	[Weeksellaceae]	Chryseobacterium		0	0	7	0.00203429	0	0	1	0.00029967	0	0	281	0.073618	605	0.203293	227	0.0806394
denovo1634	Bacteria	Bacteroidetes	Flavobacteriia	Flavobacteriales	[Weeksellaceae]	Chryseobacterium		0	0	0	0	0	0	0	0	0	0	1	0.000261986	2	0.000672043	2	0.00071048
denovo505	Bacteria	Bacteroidetes	Flavobacteriia	Flavobacteriales	[Weeksellaceae]	Cloacibacterium		0	0	0	0	5	0.00145645	0	0	0	0	0	0	0	0	0	0
denovo1354	Bacteria	Firmicutes	Clostridia	Clostridiales	Clostridiaceae	Clostridium	perfringens	4	0.0104712	0	0	0	0	0	0	0	0	0	0	0	0	0	0
denovo217	Bacteria	Verrucomicrobia	Opitutae	Puniceicoccales	Puniceicoccaceae	Coraliomargarita		0	0	0	0	0	0	0	0	2	0.000559128	0	0	0	0	0	0
denovo830	Bacteria	Verrucomicrobia	Opitutae	Puniceicoccales	Puniceicoccaceae	Coraliomargarita		0	0	0	0	1	0.00029129	0	0	0	0	0	0	0	0	0	0
denovo1549	Bacteria	Verrucomicrobia	Opitutae	Puniceicoccales	Puniceicoccaceae	Coraliomargarita		0	0	0	0	2	0.000582581	0	0	0	0	0	0	0	0	0	0
denovo309	Bacteria	Actinobacteria	Actinobacteria	Actinomycetales	Corynebacteriaceae	Corynebacterium		0	0	0	0	0	0	2	0.000599341	0	0	0	0	0	0	0	0
denovo381	Bacteria	Actinobacteria	Actinobacteria	Actinomycetales	Corynebacteriaceae	Corynebacterium		0	0	0	0	0	0	0	0	0	0	0	0	14	0.0047043	0	0
denovo474	Bacteria	Actinobacteria	Actinobacteria	Actinomycetales	Corynebacteriaceae	Corynebacterium		0	0	3	0.00087184	0	0	0	0	0	0	0	0	0	0	0	0
denovo514	Bacteria	Actinobacteria	Actinobacteria	Actinomycetales	Corynebacteriaceae	Corynebacterium	durum	0	0	5	0.00145307	0	0	5	0.00149835	0	0	0	0	0	0	0	0
denovo1016	Bacteria	Actinobacteria	Actinobacteria	Actinomycetales	Corynebacteriaceae	Corynebacterium		0	0	0	0	1	0.00029129	0	0	0	0	0	0	86	0.0288978	0	0
denovo1271	Bacteria	Actinobacteria	Actinobacteria	Actinomycetales	Corynebacteriaceae	Corynebacterium		0	0	0	0	0	0	1	0.00029967	0	0	0	0	0	0	0	0
denovo699	Bacteria	Proteobacteria	Betaproteobacteria	Burkholderiales	Oxalobacteraceae	Cupriavidus		0	0	0	0	0	0	0	0	0	0	0	0	0	0	360	0.127886
denovo649	Bacteria	Proteobacteria	Deltaproteobacteria	Myxococcales	Cystobacteraceae	Cystobacter		0	0	0	0	1	0.00029129	0	0	0	0	0	0	0	0	0	0
denovo1556	Bacteria	Proteobacteria	Deltaproteobacteria	Myxococcales	Cystobacteraceae	Cystobacter		0	0	0	0	52	0.0151471	0	0	0	0	0	0	0	0	0	0
denovo120	Bacteria	Proteobacteria	Betaproteobacteria	Rhodocyclales	Rhodocyclaceae	Dechloromonas		0	0	0	0	3	0.000873871	0	0	0	0	0	0	0	0	0	0
denovo68	Bacteria	Proteobacteria	Betaproteobacteria	Burkholderiales	Comamonadaceae	Delftia		0	0	0	0	1	0.00029129	4	0.00119868	37	0.0103439	0	0	227	0.0762769	491	0.174423
denovo971	Bacteria	Firmicutes	Clostridia	Clostridiales	Lachnospiraceae	Epulopiscium		0	0	0	0	2	0.000582581	0	0	0	0	0	0	0	0	0	0
denovo436	Bacteria	Proteobacteria	Gammaproteobacteria	Enterobacteriales	Enterobacteriaceae	Escherichia	coli	0	0	0	0	0	0	0	0	0	0	0	0	1	0.000336022	8	0.00284192
denovo589	Bacteria	Proteobacteria	Gammaproteobacteria	Enterobacteriales	Enterobacteriaceae	Escherichia	coli	2	0.0052356	86	0.0249927	7	0.00203903	59	0.0176806	0	0	0	0	231	0.077621	109	0.0387211
denovo1174	Bacteria	Proteobacteria	Gammaproteobacteria	Enterobacteriales	Enterobacteriaceae	Escherichia	coli	2	0.0052356	0	0	0	0	0	0	0	0	0	0	1	0.000336022	2	0.00071048
denovo59	Bacteria	Proteobacteria	Gammaproteobacteria	Legionellales	Francisellaceae	Francisella		3	0.0078534	0	0	5	0.00145645	0	0	0	0	0	0	0	0	0	0
denovo1080	Bacteria	Proteobacteria	Gammaproteobacteria	Legionellales	Francisellaceae	Francisella		0	0	0	0	1	0.00029129	0	0	0	0	0	0	0	0	0	0
denovo1203	Bacteria	Proteobacteria	Gammaproteobacteria	Legionellales	Francisellaceae	Francisella		0	0	0	0	2	0.000582581	0	0	0	0	0	0	0	0	0	0
denovo131	Bacteria	Proteobacteria	Gammaproteobacteria	Alteromonadales	Alteromonadaceae	Glaciecola		0	0	0	0	0	0	9	0.00269703	0	0	0	0	0	0	0	0
denovo1114	Bacteria	Proteobacteria	Gammaproteobacteria	Alteromonadales	Alteromonadaceae	Glaciecola		0	0	0	0	1	0.00029129	0	0	0	0	0	0	0	0	0	0
denovo732	Bacteria	Firmicutes	Bacilli	Lactobacillales	Carnobacteriaceae	Granulicatella		1	0.0026178	20	0.00581226	0	0	0	0	0	0	0	0	0	0	0	0
denovo1330	Bacteria	Firmicutes	Bacilli	Lactobacillales	Carnobacteriaceae	Granulicatella		1	0.0026178	54	0.0156931	0	0	0	0	0	0	0	0	0	0	0	0
denovo498	Bacteria	Cyanobacteria	Oscillatoriophycideae	Oscillatoriales	Phormidiaceae	Hydrocoleum		0	0	0	0	0	0	0	0	14	0.00391389	0	0	0	0	0	0
denovo733	Bacteria	Cyanobacteria	Oscillatoriophycideae	Oscillatoriales	Phormidiaceae	Hydrocoleum		0	0	0	0	0	0	0	0	46	0.0128599	0	0	0	0	0	0
denovo172	Bacteria	Proteobacteria	Alphaproteobacteria	Rhodospirillales	Rhodospirillaceae	Inquilinus		1	0.0026178	0	0	0	0	0	0	0	0	0	0	0	0	0	0
denovo1113	Bacteria	Bacteroidetes	Cytophagia	Cytophagales	Flammeovirgaceae	JTB248		0	0	0	0	1	0.00029129	0	0	0	0	0	0	0	0	0	0
denovo243	Bacteria	Proteobacteria	Betaproteobacteria	Burkholderiales	Alcaligenaceae	Kerstersia	gyiorum	0	0	0	0	0	0	0	0	2	0.000559128	0	0	0	0	0	0
denovo64	Bacteria	Firmicutes	Bacilli	Lactobacillales	Lactobacillaceae	Lactobacillus		1	0.0026178	0	0	0	0	0	0	0	0	0	0	0	0	0	0
denovo441	Bacteria	Bacteroidetes	[Saprospirae]	[Saprospirales]	Saprospiraceae	Lewinella		0	0	0	0	1	0.00029129	0	0	0	0	0	0	0	0	0	0
denovo555	Bacteria	Proteobacteria	Betaproteobacteria	Burkholderiales	Comamonadaceae	Limnohabitans		0	0	0	0	0	0	2	0.000599341	0	0	0	0	0	0	0	0
denovo1524	Bacteria	Proteobacteria	Betaproteobacteria	Burkholderiales	Comamonadaceae	Limnohabitans		0	0	0	0	2	0.000582581	25	0.00749176	0	0	0	0	0	0	0	0
denovo155	Bacteria	Proteobacteria	Betaproteobacteria	Burkholderiales	Oxalobacteraceae	Massilia		0	0	0	0	0	0	0	0	0	0	0	0	0	0	1	0.00035524
denovo220	Bacteria	Proteobacteria	Betaproteobacteria	Burkholderiales	Oxalobacteraceae	Massilia	alkalitolerans	0	0	0	0	0	0	0	0	0	0	0	0	0	0	1	0.00035524
denovo351	Bacteria	Proteobacteria	Betaproteobacteria	Burkholderiales	Oxalobacteraceae	Massilia		0	0	0	0	0	0	0	0	0	0	0	0	0	0	1	0.00035524
denovo521	Bacteria	Proteobacteria	Betaproteobacteria	Burkholderiales	Oxalobacteraceae	Massilia	haematophila	0	0	0	0	0	0	0	0	0	0	0	0	0	0	1	0.00035524
denovo105	Bacteria	Actinobacteria	Actinobacteria	Actinomycetales	Micrococcaceae	Micrococcus		0	0	0	0	0	0	5	0.00149835	0	0	0	0	0	0	0	0
denovo88	Bacteria	Cyanobacteria	Oscillatoriophycideae	Chroococcales	Microcystaceae	Microcystis		0	0	0	0	0	0	3	0.000899011	0	0	0	0	0	0	0	0
denovo1580	Bacteria	Actinobacteria	Acidimicrobiia	Acidimicrobiales	koll13	mixed	culture isolate koll13	0	0	0	0	1	0.00029129	0	0	0	0	0	0	0	0	0	0
denovo532	Bacteria	Proteobacteria	Gammaproteobacteria	Oceanospirillales	Oceanospirillaceae	Neptunomonas		0	0	0	0	0	0	3	0.000899011	0	0	0	0	0	0	0	0
denovo872	Bacteria	Proteobacteria	Gammaproteobacteria	Oceanospirillales	Oceanospirillaceae	Neptunomonas		0	0	0	0	0	0	1	0.00029967	0	0	0	0	0	0	0	0
denovo528	Bacteria	Proteobacteria	Gammaproteobacteria	Oceanospirillales	Oceanospirillaceae	Oleibacter		0	0	0	0	13	0.00378678	1	0.00029967	0	0	0	0	0	0	0	0
denovo1287	Bacteria	Proteobacteria	Gammaproteobacteria	Oceanospirillales	Oceanospirillaceae	Oleibacter		0	0	0	0	19	0.00553452	0	0	19	0.00531171	0	0	0	0	0	0
denovo1306	Bacteria	Proteobacteria	Gammaproteobacteria	Oceanospirillales	Oceanospirillaceae	Oleibacter		0	0	0	0	13	0.00378678	0	0	38	0.0106234	0	0	0	0	0	0
denovo1346	Bacteria	Proteobacteria	Gammaproteobacteria	Oceanospirillales	Oceanospirillaceae	Oleibacter		0	0	0	0	0	0	0	0	2	0.000559128	0	0	0	0	0	0
denovo1532	Bacteria	Proteobacteria	Gammaproteobacteria	Oceanospirillales	Oceanospirillaceae	Oleibacter		0	0	0	0	1	0.00029129	0	0	0	0	0	0	0	0	0	0
denovo160	Bacteria	Firmicutes	Bacilli	Bacillales	Paenibacillaceae	Paenibacillus		0	0	38	0.0110433	0	0	0	0	0	0	0	0	0	0	0	0
denovo727	Bacteria	Proteobacteria	Alphaproteobacteria	Rhodobacterales	Rhodobacteraceae	Phaeobacter	caeruleus	0	0	0	0	0	0	0	0	1	0.000279564	0	0	0	0	0	0
denovo121	Bacteria	Proteobacteria	Gammaproteobacteria	Vibrionales	Vibrionaceae	Photobacterium	angustum	0	0	0	0	2	0.000582581	0	0	0	0	0	0	0	0	0	0
denovo850	Bacteria	Proteobacteria	Gammaproteobacteria	Vibrionales	Vibrionaceae	Photobacterium	damselae	0	0	0	0	2	0.000582581	0	0	0	0	0	0	0	0	0	0
denovo1024	Bacteria	Proteobacteria	Deltaproteobacteria	Myxococcales	Nannocystaceae	Plesiocystis		0	0	0	0	1	0.00029129	0	0	0	0	0	0	0	0	0	0
denovo1589	Bacteria	Proteobacteria	Betaproteobacteria	Burkholderiales	Oxalobacteraceae	Polynucleobacter		2	0.0052356	0	0	0	0	15	0.00449506	0	0	0	0	0	0	0	0
denovo1315	Bacteria	Cyanobacteria	Synechococcophycideae	Synechococcales	Synechococcaceae	Prochlorococcus		0	0	0	0	1	0.00029129	0	0	0	0	0	0	0	0	0	0
denovo1353	Bacteria	Cyanobacteria	Synechococcophycideae	Synechococcales	Synechococcaceae	Prochlorococcus		1	0.0026178	6	0.00174368	23	0.00669968	1	0.00029967	0	0	0	0	0	0	0	0
denovo171	Bacteria	Actinobacteria	Actinobacteria	Actinomycetales	Propionibacteriaceae	Propionibacterium		0	0	0	0	0	0	1	0.00029967	0	0	0	0	0	0	0	0
denovo1200	Bacteria	Actinobacteria	Actinobacteria	Actinomycetales	Propionibacteriaceae	Propionibacterium	acnes	81	0.212042	560	0.162743	148	0.043111	427	0.127959	40	0.0111826	163	0.0427037	298	0.100134	637	0.226288
denovo1411	Bacteria	Actinobacteria	Actinobacteria	Actinomycetales	Propionibacteriaceae	Propionibacterium		0	0	0	0	0	0	1	0.00029967	0	0	0	0	0	0	0	0
denovo469	Bacteria	Proteobacteria	Gammaproteobacteria	Vibrionales	Pseudoalteromonadaceae	Pseudoalteromonas	tunicata	0	0	0	0	0	0	4	0.00119868	0	0	0	0	0	0	0	0
denovo163	Bacteria	Proteobacteria	Gammaproteobacteria	Pseudomonadales	Pseudomonadaceae	Pseudomonas		0	0	124	0.036036	0	0	0	0	0	0	0	0	0	0	0	0
denovo283	Bacteria	Proteobacteria	Gammaproteobacteria	Pseudomonadales	Pseudomonadaceae	Pseudomonas		0	0	1	0.000290613	0	0	0	0	0	0	0	0	0	0	0	0
denovo1397	Bacteria	Proteobacteria	Gammaproteobacteria	Pseudomonadales	Pseudomonadaceae	Pseudomonas		1	0.0026178	7	0.00203429	0	0	1	0.00029967	0	0	0	0	0	0	0	0
denovo1237	Bacteria	Proteobacteria	Gammaproteobacteria	Pseudomonadales	Moraxellaceae	Psychrobacter	sanguinis	0	0	0	0	0	0	14	0.00419539	0	0	0	0	0	0	0	0
denovo315	Bacteria	Proteobacteria	Alphaproteobacteria	Rhodobacterales	Rhodobacteraceae	Rhodobacter		0	0	0	0	1	0.00029129	0	0	0	0	0	0	0	0	0	0
denovo1220	Bacteria	Proteobacteria	Alphaproteobacteria	Rhodobacterales	Rhodobacteraceae	Rhodobacter		0	0	0	0	0	0	10	0.0029967	0	0	0	0	0	0	0	0
denovo1136	Bacteria	Actinobacteria	Actinobacteria	Actinomycetales	Micrococcaceae	Rothia	aeria	0	0	4	0.00116245	0	0	5	0.00149835	0	0	0	0	0	0	0	0
denovo1211	Bacteria	Bacteroidetes	[Saprospirae]	[Saprospirales]	Saprospiraceae	Saprospira		0	0	0	0	1	0.00029129	0	0	0	0	0	0	0	0	0	0
denovo326	Bacteria	Proteobacteria	Betaproteobacteria	Burkholderiales	Comamonadaceae	Schlegelella		0	0	0	0	1	0.00029129	0	0	0	0	0	0	0	0	0	0
denovo641	Bacteria	Bacteroidetes	Flavobacteriia	Flavobacteriales	Flavobacteriaceae	Sediminicola		0	0	0	0	0	0	1	0.00029967	0	0	0	0	0	0	0	0
denovo978	Bacteria	Bacteroidetes	Flavobacteriia	Flavobacteriales	Flavobacteriaceae	Sediminicola		0	0	0	0	0	0	4	0.00119868	0	0	0	0	0	0	0	0
denovo1473	Bacteria	Proteobacteria	Gammaproteobacteria	Enterobacteriales	Enterobacteriaceae	Shigella	sonnei	0	0	0	0	1	0.00029129	0	0	0	0	0	0	0	0	0	0
denovo209	Bacteria	Firmicutes	Clostridia	Clostridiales	Clostridiaceae	SMB53		0	0	0	0	9	0.00262161	0	0	0	0	0	0	0	0	0	0
denovo1118	Bacteria	Proteobacteria	Alphaproteobacteria	Sphingomonadales	Sphingomonadaceae	Sphingomonas	yabuuchiae	5	0.013089	0	0	0	0	0	0	0	0	57	0.0149332	0	0	0	0
denovo875	Bacteria	Firmicutes	Bacilli	Bacillales	Staphylococcaceae	Staphylococcus		0	0	0	0	0	0	1	0.00029967	0	0	0	0	0	0	0	0
denovo1610	Bacteria	Firmicutes	Bacilli	Bacillales	Staphylococcaceae	Staphylococcus		0	0	32	0.00929962	2	0.000582581	13	0.00389571	0	0	0	0	73	0.0245296	0	0
denovo252	Bacteria	Proteobacteria	Gammaproteobacteria	Xanthomonadales	Xanthomonadaceae	Stenotrophomonas		0	0	36	0.0104621	1	0.00029129	0	0	96	0.0268381	0	0	1108	0.372312	0	0
denovo292	Bacteria	Proteobacteria	Gammaproteobacteria	Xanthomonadales	Xanthomonadaceae	Stenotrophomonas		0	0	1	0.000290613	0	0	0	0	1	0.000279564	0	0	13	0.00436828	0	0
denovo1242	Bacteria	Proteobacteria	Gammaproteobacteria	Xanthomonadales	Xanthomonadaceae	Stenotrophomonas		0	0	0	0	0	0	0	0	13	0.00363433	0	0	0	0	0	0
denovo1522	Bacteria	Proteobacteria	Gammaproteobacteria	Xanthomonadales	Xanthomonadaceae	Stenotrophomonas	retroflexus	0	0	0	0	0	0	0	0	1	0.000279564	0	0	0	0	0	0
denovo1642	Bacteria	Proteobacteria	Gammaproteobacteria	Xanthomonadales	Xanthomonadaceae	Stenotrophomonas	retroflexus	0	0	0	0	0	0	0	0	4	0.00111826	0	0	0	0	0	0
denovo31	Bacteria	Firmicutes	Bacilli	Lactobacillales	Streptococcaceae	Streptococcus		0	0	0	0	0	0	0	0	28	0.00782779	0	0	0	0	0	0
denovo489	Bacteria	Firmicutes	Bacilli	Lactobacillales	Streptococcaceae	Streptococcus		0	0	0	0	0	0	1	0.00029967	0	0	0	0	0	0	0	0
denovo621	Bacteria	Firmicutes	Bacilli	Lactobacillales	Streptococcaceae	Streptococcus		52	0.136126	607	0.176402	26	0.00757355	144	0.0431525	1	0.000279564	0	0	0	0	0	0
denovo774	Bacteria	Firmicutes	Bacilli	Lactobacillales	Streptococcaceae	Streptococcus		0	0	0	0	0	0	1	0.00029967	0	0	0	0	0	0	0	0
denovo1650	Bacteria	Firmicutes	Bacilli	Lactobacillales	Streptococcaceae	Streptococcus		0	0	0	0	0	0	1	0.00029967	0	0	0	0	0	0	0	0
denovo291	Bacteria	Cyanobacteria	Synechococcophycideae	Synechococcales	Synechococcaceae	Synechococcus		1	0.0026178	6	0.00174368	3	0.000873871	0	0	0	0	0	0	0	0	0	0
denovo718	Bacteria	Cyanobacteria	Synechococcophycideae	Synechococcales	Synechococcaceae	Synechococcus		5	0.013089	1	0.000290613	129	0.0375765	7	0.00209769	0	0	0	0	0	0	0	0
denovo828	Bacteria	Cyanobacteria	Synechococcophycideae	Synechococcales	Synechococcaceae	Synechococcus		0	0	0	0	9	0.00262161	0	0	2	0.000559128	1	0.000261986	0	0	0	0
denovo999	Bacteria	Cyanobacteria	Synechococcophycideae	Synechococcales	Synechococcaceae	Synechococcus		0	0	0	0	14	0.00407807	0	0	2	0.000559128	0	0	1	0.000336022	0	0
denovo1095	Bacteria	Cyanobacteria	Synechococcophycideae	Synechococcales	Synechococcaceae	Synechococcus		33	0.0863874	8	0.00232491	928	0.270318	15	0.00449506	60	0.0167738	5	0.00130993	25	0.00840054	0	0
denovo63	Bacteria	Proteobacteria	Gammaproteobacteria	Xanthomonadales	Xanthomonadaceae	Thermomonas	fusca	0	0	0	0	3	0.000873871	0	0	0	0	0	0	0	0	0	0
denovo364	Bacteria	Proteobacteria	Gammaproteobacteria	Thiotrichales	Piscirickettsiaceae	Thiomicrospira	frisia	0	0	0	0	0	0	1	0.00029967	0	0	0	0	0	0	0	0
denovo626	Bacteria	Proteobacteria	Gammaproteobacteria	Thiotrichales	Piscirickettsiaceae	Thiomicrospira	frisia	0	0	0	0	0	0	1	0.00029967	0	0	0	0	0	0	0	0
denovo915	Bacteria	Proteobacteria	Gammaproteobacteria	Thiotrichales	Thiotrichaceae	Thiothrix		0	0	0	0	5	0.00145645	0	0	0	0	0	0	0	0	0	0
denovo259	Bacteria	Firmicutes	Clostridia	Clostridiales	Veillonellaceae	Veillonella		0	0	9	0.00261552	0	0	0	0	0	0	0	0	0	0	0	0
denovo509	Bacteria	Firmicutes	Clostridia	Clostridiales	Veillonellaceae	Veillonella		0	0	0	0	2	0.000582581	0	0	0	0	0	0	0	0	0	0
denovo1635	Bacteria	Firmicutes	Clostridia	Clostridiales	Veillonellaceae	Veillonella	dispar	0	0	0	0	1	0.00029129	126	0.0377585	0	0	0	0	0	0	0	0
denovo95	Bacteria	Proteobacteria	Gammaproteobacteria	Vibrionales	Pseudoalteromonadaceae	Vibrio		0	0	0	0	1	0.00029129	0	0	0	0	0	0	0	0	0	0
denovo142	Bacteria	Proteobacteria	Gammaproteobacteria	Vibrionales	Vibrionaceae	Vibrio		1	0.0026178	0	0	7	0.00203903	0	0	0	0	0	0	0	0	0	0
denovo740	Bacteria	SAR406	AB16	Arctic96B-7	A714017	ZA3312c		0	0	0	0	0	0	1	0.00029967	0	0	0	0	0	0	0	0
denovo1484	Bacteria	SAR406	AB16	Arctic96B-7	A714017	ZA3312c		0	0	3	0.00087184	4	0.00116516	10	0.0029967	0	0	0	0	0	0	0	0
denovo1525	Bacteria	Proteobacteria	Betaproteobacteria	Rhodocyclales	Rhodocyclaceae	Zoogloea		0	0	0	0	2	0.000582581	0	0	0	0	0	0	0	0	0	0
denovo1644	Bacteria	Proteobacteria	Betaproteobacteria	Rhodocyclales	Rhodocyclaceae	Zoogloea		0	0	0	0	2	0.000582581	0	0	0	0	0	0	0	0	0	0
denovo0	Bacteria	Cyanobacteria						0	0	0	0	0	0	0	0	5	0.00139782	0	0	0	0	0	0
denovo2	Bacteria	Proteobacteria	Alphaproteobacteria	Rickettsiales				0	0	0	0	1	0.00029129	0	0	0	0	0	0	0	0	0	0
denovo9	Bacteria	Proteobacteria	Deltaproteobacteria	PB19				0	0	0	0	6	0.00174774	0	0	0	0	0	0	0	0	0	0
denovo20	Bacteria	Bacteroidetes	Sphingobacteriia	Sphingobacteriales				0	0	0	0	0	0	10	0.0029967	0	0	0	0	0	0	0	0
denovo23	Bacteria	Bacteroidetes	[Saprospirae]	[Saprospirales]	Saprospiraceae			0	0	0	0	6	0.00174774	16	0.00479473	0	0	0	0	0	0	0	0
denovo33	Bacteria	Proteobacteria	Deltaproteobacteria	Myxococcales	OM27			0	0	0	0	1	0.00029129	0	0	0	0	0	0	0	0	0	0
denovo35	Bacteria	Proteobacteria	Alphaproteobacteria	Rickettsiales	Pelagibacteraceae			0	0	0	0	0	0	1	0.00029967	0	0	0	0	0	0	0	0
denovo38	Bacteria	Actinobacteria	Acidimicrobiia	Acidimicrobiales	C111			0	0	0	0	0	0	8	0.00239736	0	0	0	0	0	0	0	0
denovo40	Bacteria	Proteobacteria	Alphaproteobacteria	Rickettsiales	Pelagibacteraceae			0	0	2	0.000581226	0	0	6	0.00179802	1	0.000279564	0	0	0	0	0	0
denovo44	Bacteria	Bacteroidetes	[Saprospirae]	[Saprospirales]	Saprospiraceae			0	0	0	0	1	0.00029129	0	0	0	0	0	0	0	0	0	0
denovo74	Bacteria	Cyanobacteria	Chloroplast	Stramenopiles				0	0	0	0	3	0.000873871	0	0	0	0	0	0	0	0	0	0
denovo78	Bacteria	Bacteroidetes	[Saprospirae]	[Saprospirales]	Chitinophagaceae			1	0.0026178	0	0	0	0	0	0	0	0	0	0	0	0	0	0
denovo80	Bacteria	Proteobacteria	Deltaproteobacteria	GMD14H09				0	0	0	0	1	0.00029129	0	0	0	0	0	0	0	0	0	0
denovo98	Bacteria	Proteobacteria	Gammaproteobacteria	Legionellales	Francisellaceae			15	0.039267	0	0	148	0.043111	0	0	0	0	0	0	0	0	0	0
denovo113	Bacteria	Proteobacteria	Deltaproteobacteria	PB19				0	0	0	0	0	0	1	0.00029967	0	0	0	0	0	0	0	0
denovo136	Bacteria	Proteobacteria	Gammaproteobacteria	Alteromonadales	OM60			0	0	0	0	0	0	3	0.000899011	0	0	0	0	0	0	0	0
denovo144	Bacteria	Proteobacteria	Alphaproteobacteria					0	0	0	0	0	0	0	0	2	0.000559128	0	0	0	0	0	0
denovo148	Bacteria	Cyanobacteria	Chloroplast	Cryptophyta				0	0	0	0	0	0	2	0.000599341	0	0	0	0	0	0	0	0
denovo149	Bacteria	Proteobacteria	Alphaproteobacteria	Rhizobiales	Phyllobacteriaceae			2	0.0052356	0	0	1	0.00029129	20	0.00599341	0	0	0	0	0	0	0	0
denovo150	Bacteria	Bacteroidetes	Flavobacteriia	Flavobacteriales	Flavobacteriaceae			0	0	0	0	0	0	10	0.0029967	7	0.00195695	0	0	0	0	0	0
denovo175	Bacteria	Cyanobacteria	Chloroplast	Stramenopiles				0	0	0	0	4	0.00116516	0	0	0	0	0	0	0	0	0	0
denovo193	Bacteria	Cyanobacteria	ML635J-21					0	0	0	0	1	0.00029129	0	0	0	0	0	0	0	0	0	0
denovo196	Bacteria	Bacteroidetes	Flavobacteriia	Flavobacteriales	Cryomorphaceae			0	0	0	0	0	0	5	0.00149835	0	0	0	0	0	0	0	0
denovo200	Bacteria	Bacteroidetes	Flavobacteriia	Flavobacteriales	Flavobacteriaceae			0	0	0	0	1	0.00029129	13	0.00389571	0	0	0	0	0	0	0	0
denovo206	Bacteria	Proteobacteria	Alphaproteobacteria	Kiloniellales				0	0	0	0	0	0	0	0	58	0.0162147	0	0	0	0	0	0
denovo214	Bacteria	Proteobacteria	Betaproteobacteria	Methylophilales	Methylophilaceae			0	0	0	0	0	0	69	0.0206773	0	0	0	0	1	0.000336022	0	0
denovo229	Bacteria	Bacteroidetes	Flavobacteriia	Flavobacteriales	Flavobacteriaceae			0	0	0	0	0	0	1	0.00029967	0	0	0	0	0	0	0	0
denovo231	Bacteria	Proteobacteria	Alphaproteobacteria					0	0	0	0	0	0	0	0	99	0.0276768	0	0	0	0	0	0
denovo234	Bacteria	Bacteroidetes	Flavobacteriia	Flavobacteriales	Flavobacteriaceae			0	0	0	0	0	0	2	0.000599341	0	0	0	0	0	0	0	0
denovo238	Bacteria	Proteobacteria	Alphaproteobacteria	Rhodobacterales	Rhodobacteraceae			3	0.0078534	0	0	13	0.00378678	0	0	0	0	0	0	0	0	0	0
denovo240	Bacteria	Proteobacteria	Alphaproteobacteria	Rickettsiales	Rickettsiaceae			0	0	0	0	1	0.00029129	0	0	0	0	0	0	0	0	0	0
denovo241	Bacteria	Bacteroidetes	[Saprospirae]	[Saprospirales]	Saprospiraceae			0	0	0	0	1	0.00029129	0	0	0	0	0	0	0	0	0	0
denovo256	Bacteria	Bacteroidetes	Flavobacteriia	Flavobacteriales	Flavobacteriaceae			0	0	0	0	0	0	4	0.00119868	0	0	0	0	0	0	0	0
denovo267	Bacteria	Proteobacteria	Alphaproteobacteria					0	0	0	0	0	0	32	0.00958945	0	0	0	0	0	0	0	0
denovo271	Bacteria	Proteobacteria	Gammaproteobacteria					0	0	0	0	8	0.00233032	0	0	0	0	0	0	0	0	0	0
denovo276	Bacteria	Bacteroidetes	Cytophagia	Cytophagales	Flammeovirgaceae			0	0	0	0	0	0	1	0.00029967	0	0	0	0	0	0	0	0
denovo295	Bacteria	Proteobacteria	Betaproteobacteria	Neisseriales	Neisseriaceae			1	0.0026178	1	0.000290613	3	0.000873871	6	0.00179802	0	0	0	0	0	0	0	0
denovo298	Bacteria	Proteobacteria	Alphaproteobacteria	Sphingomonadales	Erythrobacteraceae			7	0.0183246	27	0.00784656	6	0.00174774	18	0.00539407	0	0	0	0	0	0	0	0
denovo305	Bacteria	Bacteroidetes	[Saprospirae]	[Saprospirales]	Saprospiraceae			0	0	0	0	0	0	0	0	1	0.000279564	0	0	0	0	0	0
denovo317	Bacteria	Cyanobacteria	Chloroplast	Stramenopiles				0	0	0	0	1	0.00029129	0	0	0	0	0	0	0	0	0	0
denovo327	Bacteria	Proteobacteria	Gammaproteobacteria	Alteromonadales	OM60			0	0	0	0	1	0.00029129	0	0	0	0	0	0	0	0	0	0
denovo334	Bacteria	Cyanobacteria	Chloroplast	Stramenopiles				0	0	0	0	1	0.00029129	0	0	0	0	0	0	0	0	0	0
denovo342	Bacteria	Actinobacteria	Actinobacteria	Actinomycetales	ACK-M1			5	0.013089	0	0	0	0	0	0	0	0	0	0	0	0	0	0
denovo353	Bacteria	Proteobacteria	Alphaproteobacteria	Rickettsiales	AEGEAN_112			0	0	0	0	1	0.00029129	0	0	0	0	0	0	0	0	0	0
denovo360	Bacteria	Cyanobacteria	Chloroplast	Chlorophyta	Mamiellaceae			0	0	0	0	0	0	3	0.000899011	0	0	0	0	0	0	0	0
denovo363	Bacteria	Bacteroidetes	Flavobacteriia	Flavobacteriales	Cryomorphaceae			1	0.0026178	1	0.000290613	4	0.00116516	9	0.00269703	0	0	0	0	0	0	0	0
denovo367	Bacteria	Proteobacteria	Alphaproteobacteria					0	0	0	0	0	0	0	0	1	0.000279564	0	0	0	0	0	0
denovo373	Bacteria	Bacteroidetes	BME43					0	0	0	0	0	0	0	0	17	0.00475259	0	0	0	0	0	0
denovo378	Bacteria	Proteobacteria	Deltaproteobacteria	Sva0853				0	0	0	0	0	0	3	0.000899011	0	0	0	0	0	0	0	0
denovo380	Bacteria	Proteobacteria	Deltaproteobacteria	PB19				4	0.0104712	0	0	6	0.00174774	37	0.0110878	0	0	0	0	0	0	0	0
denovo398	Bacteria	Proteobacteria	Alphaproteobacteria	Rickettsiales				0	0	0	0	2	0.000582581	0	0	0	0	0	0	0	0	0	0
denovo405	Bacteria	Cyanobacteria	Chloroplast	Haptophyceae				0	0	2	0.000581226	7	0.00203903	0	0	0	0	33	0.00864553	0	0	0	0
denovo406	Bacteria	Proteobacteria	Gammaproteobacteria	Alteromonadales	OM60			0	0	0	0	0	0	3	0.000899011	0	0	0	0	0	0	0	0
denovo431	Bacteria	Proteobacteria	Betaproteobacteria	Methylophilales	Methylophilaceae			0	0	0	0	0	0	1	0.00029967	0	0	0	0	0	0	0	0
denovo457	Bacteria	Firmicutes	Bacilli	Gemellales	Gemellaceae			0	0	0	0	0	0	1	0.00029967	0	0	0	0	0	0	0	0
denovo459	Bacteria	Bacteroidetes	[Saprospirae]	[Saprospirales]	Saprospiraceae			0	0	0	0	0	0	0	0	11	0.0030752	1	0.000261986	0	0	0	0
denovo468	Bacteria	Proteobacteria	Gammaproteobacteria	Legionellales	Francisellaceae			0	0	0	0	1	0.00029129	0	0	0	0	0	0	0	0	0	0
denovo470	Bacteria	Actinobacteria	Acidimicrobiia	Acidimicrobiales	OCS155			0	0	14	0.00406858	28	0.00815613	13	0.00389571	43	0.0120212	0	0	0	0	0	0
denovo471	Bacteria	Bacteroidetes	Flavobacteriia	Flavobacteriales	Cryomorphaceae			0	0	0	0	0	0	2	0.000599341	0	0	0	0	0	0	0	0
denovo472	Bacteria	Proteobacteria	Gammaproteobacteria	Vibrionales	Vibrionaceae			0	0	0	0	12	0.00349548	0	0	0	0	0	0	0	0	0	0
denovo473	Bacteria	Proteobacteria	Deltaproteobacteria	GMD14H09				0	0	0	0	35	0.0101952	0	0	0	0	0	0	0	0	0	0
denovo483	Bacteria	Bacteroidetes	Sphingobacteriia	Sphingobacteriales				0	0	0	0	0	0	14	0.00419539	0	0	0	0	0	0	0	0
denovo488	Bacteria	Proteobacteria	Alphaproteobacteria	Rickettsiales	Rickettsiaceae			0	0	0	0	7	0.00203903	0	0	0	0	0	0	0	0	0	0
denovo492	Bacteria	Bacteroidetes	[Saprospirae]	[Saprospirales]	Saprospiraceae			0	0	0	0	5	0.00145645	0	0	0	0	0	0	0	0	0	0
denovo500	Bacteria	Proteobacteria	Deltaproteobacteria	PB19				1	0.0026178	0	0	0	0	0	0	0	0	0	0	0	0	0	0
denovo507	Bacteria	Proteobacteria	Deltaproteobacteria	Myxococcales	Myxococcaceae			2	0.0052356	0	0	0	0	0	0	0	0	0	0	0	0	0	0
denovo510	Bacteria	Proteobacteria	Deltaproteobacteria	Myxococcales	OM27			0	0	0	0	1	0.00029129	0	0	0	0	0	0	0	0	0	0
denovo526	Bacteria	Proteobacteria	Alphaproteobacteria	Kordiimonadales	Kordiimonadaceae			0	0	0	0	4	0.00116516	0	0	0	0	0	0	0	0	0	0
denovo531	Bacteria	Actinobacteria	Actinobacteria	Actinomycetales	ACK-M1			1	0.0026178	0	0	0	0	0	0	0	0	0	0	0	0	0	0
denovo542	Bacteria	Bacteroidetes	Flavobacteriia	Flavobacteriales	Cryomorphaceae			0	0	0	0	3	0.000873871	0	0	0	0	0	0	0	0	0	0
denovo546	Bacteria	Proteobacteria	Gammaproteobacteria	Alteromonadales	HTCC2188			0	0	0	0	0	0	0	0	3	0.000838692	0	0	0	0	0	0
denovo547	Bacteria	Proteobacteria	Deltaproteobacteria	GMD14H09				0	0	0	0	0	0	1	0.00029967	0	0	0	0	0	0	0	0
denovo564	Bacteria	Proteobacteria	Deltaproteobacteria	Myxococcales	OM27			0	0	0	0	1	0.00029129	0	0	0	0	0	0	0	0	0	0
denovo595	Bacteria	Actinobacteria	Acidimicrobiia	Acidimicrobiales	C111			0	0	0	0	4	0.00116516	0	0	0	0	0	0	0	0	0	0
denovo608	Bacteria	Bacteroidetes	[Saprospirae]	[Saprospirales]	Saprospiraceae			0	0	0	0	1	0.00029129	0	0	0	0	0	0	0	0	0	0
denovo620	Bacteria	Bacteroidetes	Flavobacteriia	Flavobacteriales	Flavobacteriaceae			0	0	0	0	1	0.00029129	0	0	0	0	0	0	0	0	0	0
denovo643	Bacteria	Proteobacteria	Alphaproteobacteria	Rhodospirillales	Acetobacteraceae			0	0	28	0.00813717	0	0	0	0	0	0	0	0	0	0	0	0
denovo656	Bacteria	Proteobacteria	Alphaproteobacteria	Rickettsiales	Pelagibacteraceae			0	0	0	0	0	0	3	0.000899011	0	0	0	0	0	0	0	0
denovo658	Bacteria	Proteobacteria	Alphaproteobacteria	Rhodobacterales	Rhodobacteraceae			0	0	0	0	14	0.00407807	18	0.00539407	0	0	0	0	0	0	0	0
denovo661	Bacteria	Bacteroidetes	BME43					0	0	0	0	0	0	0	0	4	0.00111826	0	0	0	0	0	0
denovo668	Bacteria	Bacteroidetes	Flavobacteriia	Flavobacteriales	Cryomorphaceae			0	0	33	0.00959024	3	0.000873871	150	0.0449506	0	0	0	0	0	0	0	0
denovo672	Bacteria	Proteobacteria	Alphaproteobacteria	Rhizobiales	Xanthobacteraceae			0	0	1	0.000290613	0	0	0	0	0	0	0	0	0	0	0	0
denovo675	Bacteria	Bacteroidetes	Sphingobacteriia	Sphingobacteriales				0	0	0	0	4	0.00116516	0	0	0	0	0	0	0	0	0	0
denovo680	Bacteria	Proteobacteria	Alphaproteobacteria	Kiloniellales				0	0	0	0	0	0	32	0.00958945	0	0	0	0	0	0	0	0
denovo701	Bacteria	Proteobacteria	Alphaproteobacteria					0	0	0	0	0	0	0	0	1	0.000279564	0	0	0	0	0	0
denovo708	Bacteria	Bacteroidetes	[Saprospirae]	[Saprospirales]	Saprospiraceae			0	0	0	0	0	0	0	0	7	0.00195695	0	0	0	0	0	0
denovo735	Bacteria	Bacteroidetes	[Saprospirae]	[Saprospirales]	Chitinophagaceae			1	0.0026178	0	0	0	0	0	0	0	0	0	0	0	0	0	0
denovo739	Bacteria	Proteobacteria	Alphaproteobacteria	Kiloniellales				0	0	0	0	1	0.00029129	0	0	0	0	0	0	0	0	0	0
denovo741	Bacteria	Proteobacteria	Betaproteobacteria	Procabacteriales	Procabacteriaceae			0	0	0	0	0	0	1	0.00029967	0	0	0	0	0	0	0	0
denovo750	Bacteria	Cyanobacteria	Chloroplast	Stramenopiles				14	0.0366492	9	0.00261552	813	0.236819	5	0.00149835	0	0	0	0	0	0	0	0
denovo753	Bacteria	Bacteroidetes	Flavobacteriia	Flavobacteriales	Flavobacteriaceae			0	0	0	0	0	0	3	0.000899011	0	0	0	0	0	0	0	0
denovo758	Bacteria	Proteobacteria	Gammaproteobacteria	Chromatiales				0	0	0	0	0	0	42	0.0125862	0	0	0	0	0	0	0	0
denovo779	Bacteria	Bacteroidetes	Flavobacteriia	Flavobacteriales	Cryomorphaceae			1	0.0026178	0	0	0	0	0	0	0	0	0	0	0	0	0	0
denovo792	Bacteria	Proteobacteria	Alphaproteobacteria	Rickettsiales				0	0	0	0	1	0.00029129	0	0	0	0	0	0	0	0	0	0
denovo793	Bacteria	Cyanobacteria	Chloroplast	Stramenopiles				0	0	0	0	1	0.00029129	0	0	0	0	0	0	0	0	0	0
denovo801	Bacteria	Cyanobacteria	Chloroplast	Stramenopiles				0	0	0	0	1	0.00029129	0	0	0	0	0	0	0	0	0	0
denovo803	Bacteria	Proteobacteria	Alphaproteobacteria					0	0	0	0	0	0	0	0	15	0.00419346	0	0	0	0	0	0
denovo804	Bacteria	Bacteroidetes	[Saprospirae]	[Saprospirales]	Chitinophagaceae			1	0.0026178	0	0	0	0	0	0	0	0	0	0	0	0	0	0
denovo809	Bacteria	Bacteroidetes	Sphingobacteriia	Sphingobacteriales	NS11-12			0	0	0	0	2	0.000582581	0	0	0	0	0	0	0	0	0	0
denovo824	Bacteria	Proteobacteria	Deltaproteobacteria	Myxococcales	OM27			0	0	0	0	1	0.00029129	0	0	0	0	0	0	0	0	0	0
denovo832	Bacteria	Cyanobacteria	Chloroplast	Stramenopiles				0	0	0	0	1	0.00029129	0	0	0	0	0	0	0	0	0	0
denovo844	Bacteria	Proteobacteria	Gammaproteobacteria	Legionellales	Francisellaceae			0	0	0	0	0	0	1	0.00029967	0	0	0	0	0	0	0	0
denovo854	Bacteria	Cyanobacteria	Chloroplast	Haptophyceae				0	0	0	0	1	0.00029129	0	0	0	0	0	0	0	0	0	0
denovo871	Bacteria	Acidobacteria	Holophagae	Holophagales				0	0	0	0	4	0.00116516	0	0	0	0	0	0	0	0	0	0
denovo876	Bacteria	Actinobacteria	Acidimicrobiia	Acidimicrobiales	C111			0	0	0	0	1	0.00029129	0	0	0	0	0	0	0	0	0	0
denovo881	Bacteria	Proteobacteria	Gammaproteobacteria	Alteromonadales	OM60			0	0	3	0.00087184	0	0	0	0	0	0	0	0	0	0	0	0
denovo892	Bacteria	Proteobacteria	Alphaproteobacteria					0	0	0	0	6	0.00174774	0	0	0	0	0	0	0	0	0	0
denovo905	Bacteria	Proteobacteria	Alphaproteobacteria	Sphingomonadales	Sphingomonadaceae			0	0	0	0	0	0	286	0.0857057	0	0	0	0	2	0.000672043	0	0
denovo914	Bacteria	Actinobacteria	Acidimicrobiia	Acidimicrobiales	wb1_P06			0	0	0	0	0	0	91	0.02727	0	0	0	0	1	0.000336022	0	0
denovo916	Bacteria	Firmicutes	Bacilli	Gemellales	Gemellaceae			0	0	0	0	0	0	2	0.000599341	0	0	0	0	0	0	0	0
denovo917	Bacteria	Actinobacteria	Acidimicrobiia	Acidimicrobiales	C111			3	0.0078534	0	0	1	0.00029129	0	0	0	0	0	0	0	0	0	0
denovo924	Bacteria	Proteobacteria	Betaproteobacteria	Methylophilales	Methylophilaceae			0	0	0	0	0	0	1	0.00029967	0	0	0	0	0	0	0	0
denovo933	Bacteria	Cyanobacteria	Chloroplast	Chlorophyta	Mamiellaceae			0	0	0	0	0	0	2	0.000599341	0	0	0	0	0	0	0	0
denovo936	Bacteria	Bacteroidetes	[Saprospirae]	[Saprospirales]	Chitinophagaceae			0	0	0	0	1	0.00029129	0	0	0	0	0	0	0	0	0	0
denovo938	Bacteria	Bacteroidetes	[Saprospirae]	[Saprospirales]	Saprospiraceae			2	0.0052356	0	0	62	0.01806	0	0	0	0	0	0	0	0	0	0
denovo944	Bacteria	Proteobacteria	Gammaproteobacteria	Methylococcales				0	0	0	0	0	0	3	0.000899011	0	0	0	0	0	0	0	0
denovo949	Bacteria	Cyanobacteria	Chloroplast	Stramenopiles				0	0	0	0	1	0.00029129	0	0	0	0	0	0	0	0	0	0
denovo952	Bacteria	Proteobacteria	Deltaproteobacteria	PB19				0	0	0	0	3	0.000873871	0	0	0	0	0	0	0	0	0	0
denovo958	Bacteria	Proteobacteria	Deltaproteobacteria	PB19				0	0	0	0	4	0.00116516	0	0	0	0	0	0	0	0	0	0
denovo962	Bacteria	Proteobacteria	Gammaproteobacteria	Thiotrichales	Piscirickettsiaceae			0	0	0	0	0	0	11	0.00329637	0	0	0	0	0	0	0	0
denovo969	Bacteria	Proteobacteria	Deltaproteobacteria	PB19				1	0.0026178	0	0	7	0.00203903	0	0	0	0	0	0	0	0	0	0
denovo980	Bacteria	TM7						0	0	0	0	0	0	11	0.00329637	0	0	0	0	0	0	0	0
denovo981	Bacteria	Bacteroidetes	Flavobacteriia	Flavobacteriales	Flavobacteriaceae			0	0	10	0.00290613	0	0	9	0.00269703	0	0	0	0	0	0	0	0
denovo987	Bacteria	Proteobacteria	Alphaproteobacteria					0	0	0	0	1	0.00029129	0	0	0	0	0	0	0	0	0	0
denovo988	Bacteria	Proteobacteria	Deltaproteobacteria	PB19				0	0	0	0	1	0.00029129	0	0	0	0	0	0	0	0	0	0
denovo1012	Bacteria	Actinobacteria	Acidimicrobiia	Acidimicrobiales	C111			0	0	0	0	1	0.00029129	0	0	0	0	0	0	0	0	0	0
denovo1027	Bacteria	Proteobacteria	Alphaproteobacteria	Rhizobiales	Hyphomicrobiaceae			0	0	0	0	2	0.000582581	0	0	0	0	0	0	0	0	0	0
denovo1035	Bacteria	Cyanobacteria	Chloroplast	Stramenopiles				0	0	0	0	6	0.00174774	0	0	0	0	0	0	0	0	0	0
denovo1075	Bacteria	Proteobacteria	Alphaproteobacteria	Kiloniellales				0	0	0	0	0	0	0	0	71	0.019849	0	0	0	0	0	0
denovo1083	Bacteria	Bacteroidetes	Sphingobacteriia	Sphingobacteriales				0	0	0	0	0	0	21	0.00629308	0	0	0	0	0	0	0	0
denovo1094	Bacteria	Cyanobacteria	Chloroplast	Stramenopiles				4	0.0104712	10	0.00290613	32	0.00932129	19	0.00569374	0	0	0	0	0	0	0	0
denovo1108	Bacteria	Proteobacteria	Alphaproteobacteria	Rickettsiales	Pelagibacteraceae			1	0.0026178	72	0.0209241	9	0.00262161	92	0.0275697	4	0.00111826	0	0	0	0	0	0
denovo1109	Bacteria	Cyanobacteria	Chloroplast	Stramenopiles				1	0.0026178	0	0	109	0.0317507	28	0.00839077	0	0	0	0	0	0	0	0
denovo1110	Bacteria	Verrucomicrobia	Verruco-5	R76-B128				0	0	0	0	1	0.00029129	0	0	0	0	0	0	0	0	0	0
denovo1135	Bacteria	Bacteroidetes	Cytophagia	Cytophagales	Flammeovirgaceae			0	0	0	0	0	0	20	0.00599341	0	0	0	0	0	0	0	0
denovo1151	Bacteria	Proteobacteria	Alphaproteobacteria	Rickettsiales	Pelagibacteraceae			0	0	2	0.000581226	2	0.000582581	16	0.00479473	23	0.00642997	3	0.000785958	0	0	0	0
denovo1153	Bacteria	Proteobacteria	Alphaproteobacteria	Rickettsiales	Pelagibacteraceae			0	0	0	0	0	0	1	0.00029967	0	0	0	0	0	0	0	0
denovo1175	Bacteria	Proteobacteria	Alphaproteobacteria	Rhodobacterales	Rhodobacteraceae			5	0.013089	0	0	3	0.000873871	0	0	0	0	0	0	0	0	0	0
denovo1179	Bacteria	Proteobacteria	Alphaproteobacteria	Kiloniellales				0	0	0	0	0	0	0	0	1	0.000279564	0	0	0	0	0	0
denovo1193	Bacteria	Cyanobacteria	Chloroplast	Stramenopiles				0	0	0	0	1	0.00029129	0	0	0	0	0	0	0	0	0	0
denovo1194	Bacteria	Cyanobacteria	Chloroplast	Streptophyta				0	0	0	0	1	0.00029129	0	0	0	0	0	0	0	0	0	0
denovo1197	Bacteria	Bacteroidetes	[Saprospirae]	[Saprospirales]	Saprospiraceae			0	0	0	0	1	0.00029129	0	0	0	0	0	0	0	0	0	0
denovo1202	Bacteria	Planctomycetes	Phycisphaerae	Phycisphaerales				0	0	1	0.000290613	0	0	0	0	0	0	0	0	0	0	0	0
denovo1207	Bacteria	Proteobacteria	Alphaproteobacteria	Rickettsiales	Rickettsiaceae			0	0	0	0	1	0.00029129	0	0	0	0	0	0	0	0	0	0
denovo1216	Bacteria	WS3	PRR-12	GN03				0	0	0	0	0	0	4	0.00119868	0	0	0	0	0	0	0	0
denovo1254	Bacteria	Proteobacteria	Alphaproteobacteria	Sphingomonadales	Sphingomonadaceae			4	0.0104712	0	0	0	0	0	0	0	0	0	0	0	0	0	0
denovo1260	Bacteria	Proteobacteria	Deltaproteobacteria	Myxococcales				0	0	0	0	1	0.00029129	0	0	0	0	0	0	0	0	0	0
denovo1268	Bacteria	Proteobacteria	Betaproteobacteria	MWH-UniP1				0	0	0	0	0	0	9	0.00269703	0	0	0	0	0	0	0	0
denovo1276	Bacteria	Proteobacteria	Alphaproteobacteria	Rhizobiales	Hyphomicrobiaceae			0	0	0	0	11	0.00320419	0	0	0	0	0	0	0	0	0	0
denovo1285	Bacteria	Proteobacteria	Alphaproteobacteria	Rickettsiales	Pelagibacteraceae			0	0	8	0.00232491	1	0.00029129	42	0.0125862	0	0	0	0	0	0	0	0
denovo1289	Bacteria	Bacteroidetes	[Saprospirae]	[Saprospirales]	Saprospiraceae			1	0.0026178	0	0	0	0	0	0	22	0.00615041	0	0	0	0	0	0
denovo1290	Bacteria	Bacteroidetes	Flavobacteriia	Flavobacteriales	Cryomorphaceae			0	0	0	0	0	0	1	0.00029967	0	0	0	0	0	0	0	0
denovo1317	Bacteria	Proteobacteria	Deltaproteobacteria	Spirobacillales				0	0	0	0	2	0.000582581	0	0	0	0	0	0	0	0	0	0
denovo1326	Bacteria	Proteobacteria	Deltaproteobacteria	PB19				0	0	0	0	1	0.00029129	0	0	0	0	0	0	0	0	0	0
denovo1329	Bacteria	Bacteroidetes	Sphingobacteriia	Sphingobacteriales				0	0	0	0	0	0	12	0.00359604	0	0	0	0	0	0	0	0
denovo1341	Bacteria	Bacteroidetes	[Saprospirae]	[Saprospirales]	Saprospiraceae			0	0	0	0	2	0.000582581	0	0	0	0	0	0	0	0	0	0
denovo1352	Bacteria	Cyanobacteria	Chloroplast	Chlorophyta				0	0	0	0	1	0.00029129	0	0	0	0	0	0	0	0	0	0
denovo1358	Bacteria	Proteobacteria	Alphaproteobacteria	Rhodospirillales	Rhodospirillaceae			2	0.0052356	0	0	0	0	0	0	0	0	0	0	0	0	0	0
denovo1367	Bacteria	Cyanobacteria	Chloroplast	Chlorophyta	Mamiellaceae			0	0	0	0	0	0	2	0.000599341	0	0	0	0	0	0	0	0
denovo1382	Bacteria	Proteobacteria	Alphaproteobacteria	Rhodobacterales	Rhodobacteraceae			0	0	0	0	4	0.00116516	0	0	0	0	0	0	0	0	0	0
denovo1399	Bacteria	Actinobacteria	Acidimicrobiia	Acidimicrobiales	C111			1	0.0026178	0	0	0	0	0	0	0	0	0	0	0	0	0	0
denovo1400	Bacteria	Bacteroidetes	Flavobacteriia	Flavobacteriales	Cryomorphaceae			0	0	0	0	1	0.00029129	2	0.000599341	0	0	0	0	0	0	0	0
denovo1432	Bacteria	Bacteroidetes	[Saprospirae]	[Saprospirales]	Chitinophagaceae			0	0	0	0	0	0	17	0.0050944	0	0	0	0	0	0	0	0
denovo1448	Bacteria	Proteobacteria	Gammaproteobacteria	HOC36				0	0	0	0	2	0.000582581	0	0	0	0	0	0	0	0	0	0
denovo1460	Bacteria	Proteobacteria	Deltaproteobacteria	Myxococcales	OM27			0	0	0	0	4	0.00116516	0	0	0	0	0	0	0	0	0	0
denovo1464	Bacteria	Bacteroidetes	[Saprospirae]	[Saprospirales]				0	0	0	0	6	0.00174774	0	0	0	0	0	0	0	0	0	0
denovo1474	Bacteria	Bacteroidetes	BME43					0	0	0	0	0	0	0	0	1	0.000279564	0	0	0	0	0	0
denovo1489	Bacteria	Proteobacteria	Alphaproteobacteria	Rickettsiales	Pelagibacteraceae			0	0	0	0	0	0	1	0.00029967	0	0	0	0	0	0	0	0
denovo1493	Bacteria	Cyanobacteria	Chloroplast	Stramenopiles				0	0	0	0	1	0.00029129	0	0	0	0	0	0	0	0	0	0
denovo1510	Bacteria	Proteobacteria	Gammaproteobacteria	Thiotrichales	Piscirickettsiaceae			0	0	0	0	1	0.00029129	0	0	0	0	0	0	0	0	0	0
denovo1517	Bacteria	Proteobacteria	Alphaproteobacteria	Rickettsiales	Pelagibacteraceae			0	0	0	0	0	0	1	0.00029967	0	0	0	0	0	0	0	0
denovo1519	Bacteria	Proteobacteria	Deltaproteobacteria	Myxococcales	OM27			0	0	0	0	7	0.00203903	1	0.00029967	0	0	0	0	0	0	0	0
denovo1520	Bacteria	Bacteroidetes	[Saprospirae]	[Saprospirales]				0	0	0	0	1	0.00029129	0	0	0	0	0	0	0	0	0	0
denovo1530	Bacteria	Cyanobacteria	Chloroplast	Cercozoa	Chlorarachniophyceae			0	0	0	0	1	0.00029129	0	0	0	0	0	0	0	0	0	0
denovo1531	Bacteria	Cyanobacteria	Chloroplast	Stramenopiles				0	0	0	0	1	0.00029129	0	0	0	0	0	0	0	0	0	0
denovo1533	Bacteria	Proteobacteria	Deltaproteobacteria	PB19				0	0	0	0	0	0	29	0.00869044	0	0	0	0	0	0	0	0
denovo1536	Bacteria	Proteobacteria	Deltaproteobacteria	Spirobacillales				2	0.0052356	0	0	0	0	0	0	0	0	0	0	0	0	0	0
denovo1540	Bacteria	Proteobacteria	Deltaproteobacteria	Myxococcales	OM27			0	0	0	0	1	0.00029129	0	0	0	0	0	0	0	0	0	0
denovo1541	Bacteria	Proteobacteria	Gammaproteobacteria	HOC36				1	0.0026178	0	0	0	0	0	0	0	0	0	0	0	0	0	0
denovo1548	Bacteria	Cyanobacteria	Chloroplast	Haptophyceae				0	0	0	0	2	0.000582581	0	0	0	0	0	0	0	0	0	0
denovo1573	Bacteria	Proteobacteria	Alphaproteobacteria	Kiloniellales				0	0	0	0	0	0	0	0	5	0.00139782	0	0	0	0	0	0
denovo1581	Bacteria	Proteobacteria	Alphaproteobacteria	Caulobacterales	Caulobacteraceae			0	0	0	0	0	0	18	0.00539407	0	0	0	0	0	0	0	0
denovo1588	Bacteria	Proteobacteria	Alphaproteobacteria	Rickettsiales	Pelagibacteraceae			0	0	0	0	0	0	2	0.000599341	0	0	0	0	0	0	0	0
denovo1590	Bacteria	Proteobacteria	Alphaproteobacteria	Rhodospirillales	Rhodospirillaceae			0	0	0	0	1	0.00029129	0	0	0	0	0	0	0	0	0	0
denovo1593	Bacteria	Bacteroidetes	Flavobacteriia	Flavobacteriales	Cryomorphaceae			0	0	0	0	0	0	4	0.00119868	0	0	0	0	0	0	0	0
denovo1616	Bacteria	Proteobacteria	Alphaproteobacteria	Rhodobacterales	Rhodobacteraceae			0	0	0	0	0	0	1	0.00029967	0	0	0	0	0	0	0	0
denovo1621	Bacteria	Proteobacteria	Gammaproteobacteria	Thiotrichales	Piscirickettsiaceae			0	0	0	0	1	0.00029129	0	0	0	0	0	0	0	0	0	0
denovo1629	Bacteria	Bacteroidetes	Sphingobacteriia	Sphingobacteriales				0	0	0	0	0	0	1	0.00029967	0	0	0	0	0	0	0	0
denovo1630	Bacteria	Bacteroidetes	[Saprospirae]	[Saprospirales]	Saprospiraceae			0	0	0	0	1	0.00029129	0	0	0	0	0	0	0	0	0	0
denovo1633	Bacteria	Proteobacteria	Alphaproteobacteria					0	0	0	0	0	0	23	0.00689242	0	0	0	0	0	0	0	0
denovo1643	Bacteria	Cyanobacteria	Chloroplast	Cercozoa	Chlorarachniophyceae			0	0	0	0	1	0.00029129	0	0	0	0	0	0	0	0	0	0
denovo1646	Bacteria	Proteobacteria	Alphaproteobacteria	Kiloniellales				0	0	0	0	5	0.00145645	0	0	83	0.0232038	0	0	0	0	0	0
denovo1	Bacteria	Actinobacteria	Acidimicrobiia	Acidimicrobiales	koll13			0	0	0	0	5	0.00145645	0	0	0	0	0	0	0	0	0	0
denovo4	Bacteria	Proteobacteria	Alphaproteobacteria	Rhodobacterales	Rhodobacteraceae			0	0	0	0	1	0.00029129	0	0	0	0	0	0	0	0	0	0
denovo5	Bacteria	Proteobacteria	Alphaproteobacteria					0	0	0	0	0	0	11	0.00329637	0	0	0	0	0	0	0	0
denovo7	Bacteria							0	0	0	0	0	0	0	0	12	0.00335477	0	0	0	0	0	0
denovo8	Bacteria	Firmicutes	Bacilli					0	0	0	0	0	0	0	0	1	0.000279564	0	0	0	0	0	0
denovo10	Bacteria	Proteobacteria	Alphaproteobacteria	Rhizobiales	Bradyrhizobiaceae			1	0.0026178	0	0	0	0	0	0	0	0	0	0	0	0	0	0
denovo12	Bacteria	Bacteroidetes						0	0	0	0	0	0	1	0.00029967	0	0	0	0	0	0	0	0
denovo21	Bacteria	Proteobacteria						0	0	0	0	0	0	1	0.00029967	0	0	0	0	0	0	0	0
denovo26	Bacteria	Proteobacteria	Gammaproteobacteria	Legionellales	Francisellaceae			0	0	0	0	2	0.000582581	0	0	0	0	0	0	0	0	0	0
denovo29	Bacteria	Proteobacteria	Gammaproteobacteria	Legionellales	Francisellaceae			1	0.0026178	0	0	0	0	0	0	0	0	0	0	0	0	0	0
denovo30	Bacteria	Proteobacteria	Gammaproteobacteria					0	0	0	0	0	0	0	0	1	0.000279564	0	0	0	0	0	0
denovo32	Bacteria	Cyanobacteria	Synechococcophycideae	Synechococcales	Synechococcaceae			0	0	0	0	1	0.00029129	0	0	0	0	0	0	0	0	0	0
denovo41	Bacteria							0	0	0	0	0	0	1	0.00029967	0	0	0	0	0	0	0	0
denovo43	Bacteria	Cyanobacteria						0	0	0	0	0	0	0	0	1	0.000279564	0	0	0	0	0	0
denovo45	Bacteria	Bacteroidetes						0	0	0	0	0	0	1	0.00029967	0	0	0	0	0	0	0	0
denovo46	Bacteria	Proteobacteria	Alphaproteobacteria	Rhodobacterales	Rhodobacteraceae			0	0	0	0	0	0	3	0.000899011	0	0	0	0	0	0	0	0
denovo57	Bacteria	Proteobacteria	Alphaproteobacteria					0	0	0	0	1	0.00029129	0	0	0	0	0	0	0	0	0	0
denovo61	Bacteria	Proteobacteria	Alphaproteobacteria	Rhodobacterales	Rhodobacteraceae			0	0	0	0	2	0.000582581	0	0	0	0	0	0	0	0	0	0
denovo65	Bacteria	Proteobacteria	Alphaproteobacteria	Rhodobacterales	Rhodobacteraceae			0	0	0	0	0	0	2	0.000599341	0	0	0	0	0	0	0	0
denovo71	Bacteria	Proteobacteria	Alphaproteobacteria	Rhodobacterales	Rhodobacteraceae			8	0.0209424	5	0.00145307	36	0.0104865	592	0.177405	0	0	4	0.00104794	0	0	0	0
denovo72	Bacteria	Proteobacteria	Gammaproteobacteria	Vibrionales	Vibrionaceae			0	0	0	0	1	0.00029129	0	0	0	0	0	0	0	0	0	0
denovo82	Bacteria	Proteobacteria	Alphaproteobacteria	Rhodobacterales	Rhodobacteraceae			0	0	0	0	1	0.00029129	0	0	0	0	0	0	0	0	0	0
denovo83	Bacteria	Bacteroidetes						0	0	0	0	0	0	0	0	5	0.00139782	0	0	0	0	0	0
denovo85	Bacteria	Proteobacteria	Gammaproteobacteria					0	0	0	0	1	0.00029129	0	0	0	0	0	0	0	0	0	0
denovo86	Bacteria							0	0	0	0	0	0	1	0.00029967	0	0	0	0	0	0	0	0
denovo94	Bacteria	Firmicutes	Clostridia	Clostridiales	Peptostreptococcaceae			0	0	0	0	1	0.00029129	0	0	16	0.00447302	0	0	0	0	0	0
denovo96	Bacteria	Proteobacteria	Alphaproteobacteria	Rhodobacterales	Rhodobacteraceae			1	0.0026178	0	0	0	0	0	0	0	0	0	0	0	0	0	0
denovo101	Bacteria							0	0	0	0	0	0	0	0	0	0	0	0	0	0	1	0.00035524
denovo104	Bacteria	Proteobacteria	Gammaproteobacteria					0	0	0	0	0	0	0	0	1	0.000279564	0	0	0	0	0	0
denovo106	Bacteria	Proteobacteria	Gammaproteobacteria	Legionellales	Francisellaceae			1	0.0026178	0	0	0	0	0	0	0	0	0	0	0	0	0	0
denovo109	None							0	0	2	0.000581226	9	0.00262161	4	0.00119868	0	0	0	0	0	0	0	0
denovo111	Bacteria							0	0	0	0	1	0.00029129	0	0	0	0	0	0	0	0	0	0
denovo118	Bacteria	Proteobacteria	Alphaproteobacteria	Rhodobacterales	Rhodobacteraceae			0	0	0	0	0	0	1	0.00029967	0	0	0	0	0	0	0	0
denovo123	Bacteria	Proteobacteria						0	0	0	0	0	0	0	0	0	0	0	0	0	0	1	0.00035524
denovo126	Bacteria	Proteobacteria	Alphaproteobacteria	Caulobacterales	Caulobacteraceae			0	0	0	0	0	0	0	0	1	0.000279564	0	0	0	0	0	0
denovo129	Bacteria							0	0	0	0	0	0	0	0	1	0.000279564	0	0	0	0	0	0
denovo134	Bacteria	Cyanobacteria	Chloroplast					1	0.0026178	0	0	0	0	0	0	0	0	0	0	0	0	0	0
denovo138	Bacteria							0	0	0	0	0	0	0	0	1	0.000279564	0	0	0	0	0	0
denovo139	Bacteria							0	0	0	0	1	0.00029129	0	0	0	0	0	0	0	0	0	0
denovo147	Bacteria	Proteobacteria	Gammaproteobacteria					0	0	0	0	1	0.00029129	0	0	0	0	0	0	0	0	0	0
denovo157	Bacteria	Gemmatimonadetes	Gemmatimonadetes					0	0	0	0	0	0	0	0	0	0	0	0	0	0	48	0.0170515
denovo158	Bacteria	Proteobacteria	Alphaproteobacteria					0	0	0	0	0	0	0	0	1	0.000279564	0	0	0	0	0	0
denovo164	Bacteria	Proteobacteria	Gammaproteobacteria	Enterobacteriales	Enterobacteriaceae			0	0	1	0.000290613	0	0	0	0	0	0	0	0	0	0	0	0
denovo170	Bacteria	Proteobacteria	Deltaproteobacteria					0	0	0	0	1	0.00029129	0	0	0	0	0	0	0	0	0	0
denovo177	Bacteria	Bacteroidetes						0	0	0	0	0	0	0	0	3	0.000838692	0	0	0	0	0	0
denovo184	Bacteria	Proteobacteria	Alphaproteobacteria	Rhodobacterales	Rhodobacteraceae			0	0	0	0	0	0	1	0.00029967	0	0	0	0	0	0	0	0
denovo187	Bacteria	Proteobacteria	Betaproteobacteria	Burkholderiales	Comamonadaceae			0	0	0	0	0	0	0	0	4	0.00111826	0	0	0	0	0	0
denovo194	Bacteria	Firmicutes	Bacilli	Bacillales				0	0	12	0.00348736	0	0	0	0	0	0	0	0	0	0	0	0
denovo210	Bacteria	Cyanobacteria						1	0.0026178	0	0	0	0	0	0	0	0	0	0	0	0	0	0
denovo212	Bacteria							1	0.0026178	0	0	0	0	0	0	0	0	0	0	0	0	0	0
denovo213	Bacteria	Proteobacteria	Betaproteobacteria					0	0	0	0	0	0	1	0.00029967	0	0	0	0	0	0	0	0
denovo215	Bacteria	Firmicutes	Bacilli	Lactobacillales				0	0	6	0.00174368	0	0	0	0	0	0	0	0	0	0	0	0
denovo216	Bacteria	Proteobacteria	Alphaproteobacteria	Rhodobacterales	Rhodobacteraceae			1	0.0026178	0	0	0	0	0	0	0	0	0	0	0	0	0	0
denovo219	Bacteria	Proteobacteria	Deltaproteobacteria					0	0	0	0	1	0.00029129	0	0	0	0	0	0	0	0	0	0
denovo221	Bacteria	Proteobacteria						0	0	0	0	1	0.00029129	0	0	0	0	0	0	0	0	0	0
denovo223	Bacteria							0	0	0	0	0	0	0	0	1	0.000279564	0	0	0	0	0	0
denovo224	Bacteria	Proteobacteria	Alphaproteobacteria					0	0	0	0	0	0	3	0.000899011	0	0	0	0	0	0	0	0
denovo237	Bacteria							0	0	0	0	0	0	0	0	1	0.000279564	0	0	0	0	0	0
denovo242	Bacteria	Bacteroidetes						0	0	0	0	0	0	0	0	5	0.00139782	0	0	0	0	0	0
denovo247	Bacteria	Proteobacteria	Deltaproteobacteria					0	0	0	0	1	0.00029129	0	0	0	0	0	0	0	0	0	0
denovo253	Bacteria							0	0	0	0	1	0.00029129	0	0	0	0	0	0	0	0	0	0
denovo254	Bacteria							0	0	0	0	1	0.00029129	0	0	0	0	0	0	0	0	0	0
denovo263	Bacteria	Proteobacteria						0	0	0	0	0	0	0	0	2	0.000559128	0	0	0	0	0	0
denovo270	None							0	0	0	0	1	0.00029129	0	0	0	0	0	0	0	0	0	0
denovo278	Bacteria	Proteobacteria	Gammaproteobacteria					0	0	1	0.000290613	0	0	0	0	0	0	0	0	0	0	0	0
denovo280	Bacteria	Bacteroidetes						0	0	0	0	0	0	1	0.00029967	0	0	0	0	0	0	0	0
denovo281	Bacteria	Proteobacteria	Gammaproteobacteria					0	0	0	0	0	0	0	0	0	0	0	0	0	0	1	0.00035524
denovo288	Bacteria	Proteobacteria	Alphaproteobacteria					0	0	0	0	0	0	3	0.000899011	0	0	0	0	0	0	0	0
denovo296	Bacteria							0	0	0	0	1	0.00029129	0	0	0	0	0	0	0	0	0	0
denovo297	Bacteria	Proteobacteria	Alphaproteobacteria					0	0	0	0	0	0	1	0.00029967	0	0	0	0	0	0	0	0
denovo302	Bacteria	Proteobacteria						0	0	0	0	0	0	0	0	1	0.000279564	0	0	0	0	0	0
denovo303	Bacteria	Cyanobacteria	Oscillatoriophycideae	Oscillatoriales	Phormidiaceae			0	0	0	0	0	0	0	0	1	0.000279564	0	0	0	0	0	0
denovo304	Bacteria							0	0	0	0	0	0	0	0	1	0.000279564	0	0	0	0	0	0
denovo306	Bacteria	Firmicutes	Bacilli	Bacillales				0	0	0	0	0	0	0	0	4	0.00111826	0	0	0	0	0	0
denovo310	None							0	0	0	0	0	0	1	0.00029967	0	0	0	0	0	0	0	0
denovo318	Bacteria	Proteobacteria						0	0	0	0	1	0.00029129	0	0	0	0	0	0	0	0	0	0
denovo330	Bacteria	Proteobacteria	Alphaproteobacteria	Rhodobacterales	Rhodobacteraceae			0	0	0	0	0	0	2	0.000599341	0	0	0	0	0	0	0	0
denovo333	Bacteria							0	0	0	0	0	0	1	0.00029967	0	0	0	0	0	0	0	0
denovo338	Bacteria							0	0	0	0	1	0.00029129	0	0	0	0	0	0	0	0	0	0
denovo347	Bacteria							0	0	0	0	0	0	0	0	1	0.000279564	0	0	0	0	0	0
denovo352	Bacteria	Proteobacteria	Alphaproteobacteria	Rhodobacterales	Rhodobacteraceae			0	0	0	0	1	0.00029129	0	0	0	0	0	0	0	0	0	0
denovo370	Bacteria							0	0	0	0	1	0.00029129	0	0	0	0	0	0	0	0	0	0
denovo374	Bacteria	Firmicutes	Clostridia	Clostridiales	Peptostreptococcaceae			0	0	0	0	1	0.00029129	0	0	0	0	0	0	0	0	0	0
denovo383	Bacteria	Bacteroidetes						0	0	0	0	0	0	0	0	11	0.0030752	0	0	0	0	0	0
denovo384	Bacteria	Proteobacteria						0	0	0	0	1	0.00029129	0	0	0	0	0	0	0	0	0	0
denovo389	Bacteria	Firmicutes						0	0	0	0	0	0	1	0.00029967	0	0	0	0	0	0	0	0
denovo396	Bacteria	Proteobacteria	Gammaproteobacteria	Enterobacteriales	Enterobacteriaceae			0	0	0	0	0	0	0	0	0	0	0	0	0	0	1	0.00035524
denovo404	Bacteria	Proteobacteria						1	0.0026178	0	0	0	0	0	0	0	0	0	0	0	0	0	0
denovo408	Bacteria	Proteobacteria	Gammaproteobacteria					0	0	0	0	1	0.00029129	0	0	0	0	0	0	0	0	0	0
denovo411	Bacteria							0	0	0	0	1	0.00029129	0	0	0	0	0	0	0	0	0	0
denovo416	Bacteria							1	0.0026178	0	0	0	0	0	0	0	0	0	0	0	0	0	0
denovo417	None							0	0	0	0	1	0.00029129	0	0	0	0	0	0	0	0	0	0
denovo420	Bacteria	Proteobacteria	Betaproteobacteria	Rhodocyclales	Rhodocyclaceae			0	0	0	0	7	0.00203903	0	0	0	0	0	0	0	0	0	0
denovo422	Bacteria							0	0	0	0	1	0.00029129	0	0	0	0	0	0	0	0	0	0
denovo434	Bacteria	Cyanobacteria	Chloroplast					0	0	0	0	0	0	1	0.00029967	0	0	0	0	0	0	0	0
denovo446	Bacteria							0	0	0	0	0	0	0	0	0	0	0	0	0	0	1	0.00035524
denovo452	Bacteria	Bacteroidetes						0	0	0	0	0	0	0	0	1	0.000279564	0	0	0	0	0	0
denovo453	None							0	0	0	0	0	0	0	0	0	0	0	0	1	0.000336022	0	0
denovo454	Bacteria							0	0	0	0	0	0	0	0	13	0.00363433	0	0	0	0	0	0
denovo455	Bacteria	Proteobacteria	Alphaproteobacteria					0	0	1	0.000290613	1	0.00029129	0	0	0	0	0	0	0	0	0	0
denovo460	Bacteria	Proteobacteria	Gammaproteobacteria					0	0	0	0	7	0.00203903	0	0	0	0	0	0	0	0	0	0
denovo462	Bacteria	Proteobacteria	Betaproteobacteria					0	0	0	0	0	0	1	0.00029967	0	0	0	0	0	0	0	0
denovo463	Bacteria	Proteobacteria						0	0	0	0	1	0.00029129	0	0	0	0	0	0	0	0	0	0
denovo480	Bacteria	Bacteroidetes	[Saprospirae]	[Saprospirales]	Saprospiraceae			0	0	0	0	0	0	0	0	1	0.000279564	0	0	0	0	0	0
denovo490	Bacteria	Bacteroidetes	Flavobacteriia	Flavobacteriales	Flavobacteriaceae			0	0	2	0.000581226	0	0	7	0.00209769	0	0	0	0	0	0	0	0
denovo503	Bacteria							0	0	0	0	0	0	0	0	0	0	0	0	1	0.000336022	0	0
denovo504	Bacteria							0	0	0	0	1	0.00029129	0	0	0	0	0	0	0	0	0	0
denovo515	Bacteria							0	0	0	0	0	0	1	0.00029967	0	0	0	0	0	0	0	0
denovo517	Bacteria	Bacteroidetes						0	0	0	0	0	0	1	0.00029967	0	0	0	0	0	0	0	0
denovo520	None							0	0	0	0	8	0.00233032	0	0	0	0	0	0	0	0	0	0
denovo522	Bacteria	Proteobacteria	Deltaproteobacteria					0	0	0	0	2	0.000582581	0	0	0	0	0	0	0	0	0	0
denovo529	Bacteria	Proteobacteria	Alphaproteobacteria					0	0	0	0	0	0	1	0.00029967	0	0	0	0	0	0	0	0
denovo530	Bacteria	Proteobacteria						0	0	0	0	0	0	0	0	1	0.000279564	0	0	0	0	0	0
denovo533	Bacteria	Proteobacteria						0	0	0	0	1	0.00029129	0	0	0	0	0	0	0	0	0	0
denovo534	Bacteria							0	0	0	0	0	0	1	0.00029967	0	0	0	0	0	0	0	0
denovo541	Bacteria	Proteobacteria	Alphaproteobacteria	Rhodobacterales	Rhodobacteraceae			0	0	0	0	0	0	1	0.00029967	0	0	0	0	0	0	0	0
denovo544	Bacteria							0	0	0	0	0	0	0	0	0	0	0	0	0	0	1	0.00035524
denovo545	Bacteria	Bacteroidetes	Flavobacteriia					0	0	0	0	0	0	1	0.00029967	0	0	0	0	0	0	0	0
denovo549	Bacteria	Proteobacteria	Alphaproteobacteria					0	0	0	0	0	0	0	0	1	0.000279564	0	0	0	0	0	0
denovo550	Bacteria	Proteobacteria						0	0	0	0	0	0	1	0.00029967	0	0	0	0	0	0	0	0
denovo554	Bacteria	Proteobacteria	Deltaproteobacteria	Myxococcales				0	0	0	0	0	0	18	0.00539407	0	0	0	0	0	0	0	0
denovo558	Bacteria	Firmicutes	Bacilli					0	0	0	0	0	0	1	0.00029967	0	0	0	0	0	0	0	0
denovo562	Bacteria	Cyanobacteria	Oscillatoriophycideae	Oscillatoriales	Phormidiaceae			0	0	0	0	0	0	0	0	1	0.000279564	0	0	0	0	0	0
denovo563	Bacteria	Proteobacteria	Alphaproteobacteria					0	0	0	0	0	0	0	0	1	0.000279564	0	0	0	0	0	0
denovo569	Bacteria	Proteobacteria	Gammaproteobacteria					0	0	0	0	1	0.00029129	0	0	0	0	0	0	0	0	0	0
denovo572	Bacteria	Proteobacteria						0	0	0	0	1	0.00029129	0	0	0	0	0	0	0	0	0	0
denovo575	Bacteria	Bacteroidetes	Flavobacteriia	Flavobacteriales	Flavobacteriaceae			0	0	0	0	0	0	13	0.00389571	0	0	0	0	0	0	0	0
denovo579	Bacteria	Bacteroidetes	Flavobacteriia	Flavobacteriales	Flavobacteriaceae			0	0	0	0	1	0.00029129	6	0.00179802	0	0	0	0	0	0	0	0
denovo581	Bacteria	Proteobacteria						0	0	0	0	0	0	2	0.000599341	0	0	0	0	0	0	0	0
denovo582	Bacteria	Proteobacteria	Alphaproteobacteria					0	0	0	0	2	0.000582581	0	0	0	0	0	0	0	0	0	0
denovo585	Bacteria	Proteobacteria	Gammaproteobacteria	Alteromonadales	Alteromonadaceae			0	0	0	0	0	0	1	0.00029967	0	0	0	0	0	0	0	0
denovo588	Bacteria							0	0	0	0	0	0	0	0	0	0	0	0	0	0	1	0.00035524
denovo592	Bacteria	Proteobacteria	Alphaproteobacteria					0	0	0	0	1	0.00029129	0	0	0	0	0	0	0	0	0	0
denovo593	Bacteria	Firmicutes	Clostridia	Clostridiales	Ruminococcaceae			0	0	0	0	2	0.000582581	0	0	0	0	0	0	0	0	0	0
denovo594	Bacteria	Proteobacteria	Deltaproteobacteria					0	0	0	0	2	0.000582581	0	0	0	0	0	0	0	0	0	0
denovo597	Bacteria	Proteobacteria	Alphaproteobacteria	Sphingomonadales	Erythrobacteraceae			0	0	0	0	0	0	1	0.00029967	0	0	0	0	0	0	0	0
denovo598	Bacteria	Firmicutes	Clostridia	Clostridiales				0	0	0	0	0	0	1	0.00029967	0	0	0	0	0	0	0	0
denovo603	Bacteria							0	0	0	0	0	0	0	0	17	0.00475259	0	0	0	0	0	0
denovo604	Bacteria	Actinobacteria	Actinobacteria	Actinomycetales				1	0.0026178	0	0	0	0	0	0	0	0	0	0	0	0	0	0
denovo609	Bacteria	Proteobacteria	Alphaproteobacteria					0	0	0	0	0	0	0	0	2	0.000559128	0	0	0	0	0	0
denovo610	Bacteria	Firmicutes	Clostridia	Clostridiales	Veillonellaceae			0	0	0	0	0	0	1	0.00029967	0	0	0	0	0	0	0	0
denovo617	Bacteria	Proteobacteria						0	0	0	0	0	0	1	0.00029967	0	0	0	0	0	0	0	0
denovo618	Bacteria	Cyanobacteria	Oscillatoriophycideae	Oscillatoriales	Phormidiaceae			0	0	0	0	0	0	0	0	3	0.000838692	0	0	0	0	0	0
denovo622	Bacteria	Bacteroidetes	Flavobacteriia	Flavobacteriales	[Weeksellaceae]			0	0	0	0	0	0	0	0	0	0	0	0	0	0	1	0.00035524
denovo632	Bacteria							0	0	0	0	0	0	0	0	9	0.00251607	0	0	0	0	0	0
denovo633	None							1	0.0026178	0	0	0	0	0	0	0	0	0	0	0	0	0	0
denovo637	Bacteria	Proteobacteria	Gammaproteobacteria	Alteromonadales	Alteromonadaceae			0	0	0	0	0	0	0	0	1	0.000279564	0	0	0	0	0	0
denovo638	Bacteria	Proteobacteria	Gammaproteobacteria					0	0	0	0	0	0	0	0	7	0.00195695	0	0	0	0	0	0
denovo640	Bacteria	Proteobacteria	Gammaproteobacteria					0	0	0	0	3	0.000873871	0	0	0	0	0	0	0	0	0	0
denovo646	Bacteria	Cyanobacteria	Synechococcophycideae	Synechococcales	Synechococcaceae			1	0.0026178	0	0	0	0	0	0	0	0	0	0	0	0	0	0
denovo650	Bacteria	Firmicutes	Clostridia	Clostridiales	Lachnospiraceae			0	0	0	0	3	0.000873871	0	0	0	0	0	0	0	0	0	0
denovo652	Bacteria	Proteobacteria	Gammaproteobacteria	Xanthomonadales	Xanthomonadaceae			0	0	0	0	1	0.00029129	0	0	0	0	0	0	0	0	0	0
denovo655	Bacteria	Bacteroidetes	Flavobacteriia	Flavobacteriales	Flavobacteriaceae			0	0	0	0	0	0	1	0.00029967	0	0	0	0	0	0	0	0
denovo663	Bacteria	Firmicutes	Bacilli	Bacillales				0	0	1	0.000290613	0	0	0	0	0	0	0	0	0	0	0	0
denovo665	Bacteria	Proteobacteria	Alphaproteobacteria	Rhodobacterales	Rhodobacteraceae			1	0.0026178	0	0	0	0	0	0	0	0	0	0	0	0	0	0
denovo667	Bacteria	Proteobacteria	Gammaproteobacteria					0	0	0	0	1	0.00029129	0	0	0	0	0	0	0	0	0	0
denovo673	Bacteria	Cyanobacteria	Oscillatoriophycideae	Oscillatoriales	Phormidiaceae			0	0	0	0	0	0	0	0	1	0.000279564	0	0	0	0	0	0
denovo681	Bacteria	Proteobacteria	Betaproteobacteria					0	0	0	0	1	0.00029129	0	0	0	0	0	0	0	0	0	0
denovo686	Bacteria	Actinobacteria	Actinobacteria					0	0	0	0	1	0.00029129	0	0	0	0	0	0	0	0	0	0
denovo690	Bacteria							0	0	0	0	0	0	0	0	1	0.000279564	0	0	0	0	0	0
denovo703	Bacteria	Proteobacteria	Deltaproteobacteria					0	0	0	0	1	0.00029129	0	0	0	0	0	0	0	0	0	0
denovo717	Bacteria	Proteobacteria	Betaproteobacteria	Rhodocyclales	Rhodocyclaceae			0	0	0	0	1	0.00029129	0	0	0	0	0	0	0	0	0	0
denovo729	Bacteria	Proteobacteria	Alphaproteobacteria					1	0.0026178	0	0	0	0	0	0	0	0	0	0	0	0	0	0
denovo736	Bacteria	Proteobacteria						0	0	0	0	0	0	1	0.00029967	0	0	0	0	0	0	0	0
denovo743	Bacteria	Proteobacteria	Betaproteobacteria	Burkholderiales	Comamonadaceae			0	0	0	0	2	0.000582581	0	0	0	0	0	0	0	0	0	0
denovo744	Bacteria	Proteobacteria	Gammaproteobacteria	Legionellales				0	0	0	0	0	0	4	0.00119868	0	0	0	0	0	0	0	0
denovo745	Bacteria	Proteobacteria	Gammaproteobacteria	Alteromonadales	Alteromonadaceae			0	0	0	0	1	0.00029129	0	0	0	0	0	0	0	0	0	0
denovo755	Bacteria							0	0	0	0	1	0.00029129	0	0	0	0	0	0	0	0	0	0
denovo762	Bacteria	Proteobacteria	Betaproteobacteria					0	0	0	0	0	0	1	0.00029967	0	0	0	0	0	0	0	0
denovo763	Bacteria	Proteobacteria	Betaproteobacteria					0	0	0	0	0	0	1	0.00029967	0	0	0	0	0	0	0	0
denovo768	Bacteria	Proteobacteria	Alphaproteobacteria					0	0	0	0	0	0	2	0.000599341	0	0	0	0	0	0	0	0
denovo771	Bacteria	Proteobacteria	Gammaproteobacteria					0	0	0	0	0	0	12	0.00359604	0	0	0	0	0	0	0	0
denovo772	Bacteria	Proteobacteria	Alphaproteobacteria					0	0	0	0	0	0	0	0	2	0.000559128	0	0	0	0	0	0
denovo775	Bacteria	Proteobacteria	Alphaproteobacteria	Rhizobiales	Methylocystaceae			0	0	4	0.00116245	0	0	0	0	0	0	0	0	0	0	0	0
denovo778	Bacteria	Firmicutes	Bacilli	Bacillales	Bacillaceae			2	0.0052356	0	0	0	0	0	0	0	0	0	0	0	0	0	0
denovo781	Bacteria	Proteobacteria	Gammaproteobacteria					0	0	1	0.000290613	0	0	0	0	0	0	0	0	0	0	0	0
denovo789	Bacteria	Cyanobacteria	Oscillatoriophycideae	Oscillatoriales	Phormidiaceae			0	0	0	0	0	0	0	0	1	0.000279564	0	0	0	0	0	0
denovo794	None							0	0	0	0	1	0.00029129	0	0	0	0	0	0	0	0	0	0
denovo798	Bacteria	Proteobacteria	Alphaproteobacteria	Rhodobacterales	Rhodobacteraceae			0	0	0	0	0	0	1	0.00029967	0	0	0	0	0	0	0	0
denovo800	Bacteria							0	0	0	0	0	0	3	0.000899011	0	0	0	0	0	0	0	0
denovo806	Bacteria	Proteobacteria						0	0	0	0	0	0	1	0.00029967	0	0	0	0	0	0	0	0
denovo807	Bacteria							0	0	0	0	1	0.00029129	0	0	0	0	0	0	0	0	0	0
denovo811	Bacteria	Proteobacteria	Betaproteobacteria					0	0	0	0	0	0	0	0	0	0	0	0	0	0	2	0.00071048
denovo823	Bacteria	Proteobacteria	Gammaproteobacteria					0	0	0	0	0	0	0	0	0	0	0	0	0	0	3	0.00106572
denovo829	Bacteria	Proteobacteria	Gammaproteobacteria					0	0	0	0	0	0	0	0	0	0	0	0	0	0	1	0.00035524
denovo831	Bacteria							0	0	0	0	0	0	0	0	1	0.000279564	0	0	0	0	0	0
denovo836	Bacteria	Proteobacteria	Gammaproteobacteria					0	0	1	0.000290613	0	0	0	0	0	0	0	0	0	0	0	0
denovo842	Bacteria	Proteobacteria	Gammaproteobacteria	Xanthomonadales	Xanthomonadaceae			0	0	0	0	0	0	0	0	1	0.000279564	0	0	0	0	0	0
denovo846	Bacteria							0	0	0	0	0	0	0	0	0	0	0	0	1	0.000336022	0	0
denovo847	Bacteria	Cyanobacteria	Chloroplast					0	0	0	0	1	0.00029129	0	0	0	0	0	0	0	0	0	0
denovo851	Bacteria	Cyanobacteria	Synechococcophycideae					0	0	0	0	2	0.000582581	0	0	2	0.000559128	0	0	0	0	0	0
denovo852	Bacteria							0	0	0	0	1	0.00029129	0	0	0	0	0	0	0	0	0	0
denovo857	Bacteria	Proteobacteria						0	0	0	0	1	0.00029129	0	0	0	0	0	0	0	0	0	0
denovo858	Bacteria	Actinobacteria	Actinobacteria	Actinomycetales	Micrococcaceae			1	0.0026178	0	0	0	0	0	0	0	0	0	0	0	0	0	0
denovo868	Bacteria	Cyanobacteria						0	0	0	0	0	0	0	0	8	0.00223651	0	0	0	0	0	0
denovo870	Bacteria	Proteobacteria	Alphaproteobacteria	Rhizobiales	Hyphomicrobiaceae			1	0.0026178	0	0	0	0	0	0	0	0	0	0	0	0	0	0
denovo873	Bacteria	Proteobacteria	Alphaproteobacteria					0	0	0	0	0	0	0	0	2	0.000559128	0	0	0	0	0	0
denovo879	Bacteria	Proteobacteria	Gammaproteobacteria					0	0	0	0	0	0	1	0.00029967	0	0	0	0	0	0	0	0
denovo883	Bacteria	Proteobacteria	Gammaproteobacteria					0	0	0	0	1	0.00029129	0	0	0	0	0	0	0	0	0	0
denovo885	Bacteria							0	0	0	0	0	0	1	0.00029967	0	0	0	0	0	0	0	0
denovo887	Bacteria	TM7	TM7-3					0	0	0	0	1	0.00029129	1	0.00029967	0	0	0	0	0	0	0	0
denovo890	Bacteria	Bacteroidetes						0	0	0	0	0	0	2	0.000599341	0	0	0	0	0	0	0	0
denovo891	Bacteria	Cyanobacteria	Chloroplast					0	0	10	0.00290613	0	0	0	0	0	0	0	0	13	0.00436828	0	0
denovo898	Bacteria	Proteobacteria	Alphaproteobacteria					0	0	0	0	10	0.0029129	0	0	0	0	0	0	0	0	0	0
denovo900	Bacteria	Proteobacteria	Gammaproteobacteria					0	0	0	0	0	0	1	0.00029967	0	0	0	0	0	0	0	0
denovo906	Bacteria							0	0	0	0	0	0	14	0.00419539	0	0	0	0	0	0	0	0
denovo920	Bacteria							0	0	0	0	0	0	1	0.00029967	0	0	0	0	0	0	0	0
denovo927	Bacteria	Proteobacteria						0	0	0	0	0	0	0	0	0	0	0	0	0	0	1	0.00035524
denovo930	Bacteria	Proteobacteria	Alphaproteobacteria	Sphingomonadales				0	0	0	0	1	0.00029129	0	0	0	0	0	0	0	0	0	0
denovo935	Bacteria	Bacteroidetes	Flavobacteriia	Flavobacteriales	Flavobacteriaceae			0	0	1	0.000290613	0	0	0	0	0	0	0	0	0	0	0	0
denovo939	Bacteria	Proteobacteria	Deltaproteobacteria					0	0	0	0	1	0.00029129	0	0	0	0	0	0	0	0	0	0
denovo943	None							0	0	0	0	0	0	1	0.00029967	0	0	0	0	0	0	0	0
denovo951	Bacteria	Proteobacteria						0	0	0	0	1	0.00029129	0	0	0	0	0	0	0	0	0	0
denovo953	Bacteria	Proteobacteria	Gammaproteobacteria	Legionellales	Francisellaceae			2	0.0052356	0	0	9	0.00262161	0	0	0	0	0	0	0	0	0	0
denovo965	Bacteria	Proteobacteria	Alphaproteobacteria	Rhodobacterales	Rhodobacteraceae			0	0	0	0	0	0	1	0.00029967	0	0	0	0	0	0	0	0
denovo968	Bacteria	Proteobacteria	Alphaproteobacteria					0	0	0	0	1	0.00029129	0	0	0	0	0	0	0	0	0	0
denovo973	None							0	0	0	0	1	0.00029129	0	0	0	0	0	0	0	0	0	0
denovo974	Bacteria	Proteobacteria	Alphaproteobacteria	Rhizobiales	Methylocystaceae			0	0	2	0.000581226	0	0	0	0	0	0	0	0	0	0	0	0
denovo975	Bacteria	Proteobacteria	Alphaproteobacteria	Rhizobiales				1	0.0026178	0	0	0	0	0	0	0	0	0	0	0	0	0	0
denovo976	Bacteria	Proteobacteria	Gammaproteobacteria	Legionellales	Francisellaceae			0	0	0	0	1	0.00029129	0	0	0	0	0	0	0	0	0	0
denovo979	Bacteria	Proteobacteria	Gammaproteobacteria	Legionellales				0	0	0	0	1	0.00029129	0	0	0	0	0	0	0	0	0	0
denovo982	Bacteria	Proteobacteria	Alphaproteobacteria					0	0	0	0	0	0	0	0	6	0.00167738	0	0	0	0	0	0
denovo983	Bacteria	Cyanobacteria						0	0	0	0	1	0.00029129	0	0	0	0	0	0	0	0	0	0
denovo989	Bacteria							0	0	0	0	0	0	1	0.00029967	0	0	0	0	0	0	0	0
denovo990	Bacteria	Firmicutes	Clostridia	Clostridiales	Ruminococcaceae			0	0	0	0	2	0.000582581	0	0	0	0	0	0	0	0	0	0
denovo992	Bacteria	Proteobacteria	Gammaproteobacteria	Vibrionales				4	0.0104712	0	0	7	0.00203903	4	0.00119868	0	0	0	0	0	0	0	0
denovo994	Bacteria							0	0	0	0	2	0.000582581	0	0	0	0	0	0	0	0	0	0
denovo997	Bacteria	Firmicutes	Bacilli	Bacillales				0	0	0	0	0	0	0	0	6	0.00167738	0	0	0	0	0	0
denovo1001	Bacteria	Proteobacteria	Betaproteobacteria					0	0	0	0	0	0	1	0.00029967	0	0	0	0	0	0	0	0
denovo1003	Bacteria	Proteobacteria	Alphaproteobacteria	Rhodobacterales	Rhodobacteraceae			0	0	0	0	0	0	1	0.00029967	0	0	0	0	0	0	0	0
denovo1006	Bacteria	Bacteroidetes						0	0	0	0	0	0	16	0.00479473	0	0	0	0	0	0	0	0
denovo1010	Bacteria							0	0	0	0	0	0	1	0.00029967	0	0	0	0	0	0	0	0
denovo1013	Bacteria							0	0	0	0	1	0.00029129	0	0	0	0	0	0	0	0	0	0
denovo1014	Bacteria							0	0	0	0	0	0	0	0	0	0	0	0	0	0	1	0.00035524
denovo1017	None							0	0	1	0.000290613	0	0	0	0	0	0	0	0	0	0	0	0
denovo1019	Bacteria	Proteobacteria	Betaproteobacteria	Burkholderiales	Comamonadaceae			0	0	0	0	0	0	0	0	1	0.000279564	0	0	0	0	0	0
denovo1025	Bacteria	Proteobacteria						0	0	0	0	0	0	1	0.00029967	0	0	0	0	0	0	0	0
denovo1026	Bacteria							0	0	0	0	1	0.00029129	0	0	0	0	0	0	0	0	0	0
denovo1028	Bacteria	Cyanobacteria	Oscillatoriophycideae	Oscillatoriales	Phormidiaceae			0	0	0	0	0	0	0	0	1	0.000279564	0	0	0	0	0	0
denovo1030	None							0	0	0	0	1	0.00029129	0	0	0	0	0	0	0	0	0	0
denovo1033	Bacteria	Proteobacteria	Alphaproteobacteria					0	0	0	0	0	0	1	0.00029967	0	0	0	0	0	0	0	0
denovo1038	Bacteria	Proteobacteria						0	0	0	0	1	0.00029129	0	0	0	0	0	0	0	0	0	0
denovo1046	Bacteria	Proteobacteria	Alphaproteobacteria	Rhodobacterales	Rhodobacteraceae			0	0	0	0	5	0.00145645	12	0.00359604	0	0	0	0	1	0.000336022	1	0.00035524
denovo1047	None							0	0	0	0	1	0.00029129	0	0	0	0	0	0	0	0	0	0
denovo1048	Bacteria	Proteobacteria						1	0.0026178	0	0	0	0	0	0	0	0	0	0	0	0	0	0
denovo1051	Bacteria	Proteobacteria	Gammaproteobacteria					0	0	0	0	1	0.00029129	0	0	0	0	0	0	0	0	0	0
denovo1053	Bacteria	Bacteroidetes	Flavobacteriia	Flavobacteriales	Cryomorphaceae			0	0	0	0	2	0.000582581	0	0	0	0	0	0	0	0	0	0
denovo1054	Bacteria	Proteobacteria	Gammaproteobacteria					0	0	0	0	1	0.00029129	0	0	0	0	0	0	0	0	0	0
denovo1056	Bacteria	Cyanobacteria						0	0	0	0	1	0.00029129	0	0	0	0	0	0	0	0	0	0
denovo1057	Bacteria	Firmicutes	Bacilli	Lactobacillales	Streptococcaceae			1	0.0026178	0	0	0	0	0	0	0	0	0	0	0	0	0	0
denovo1063	Bacteria							0	0	0	0	0	0	0	0	2	0.000559128	0	0	0	0	0	0
denovo1064	Bacteria							0	0	0	0	1	0.00029129	0	0	0	0	0	0	0	0	0	0
denovo1069	Bacteria	Proteobacteria	Alphaproteobacteria					0	0	0	0	1	0.00029129	0	0	0	0	0	0	0	0	0	0
denovo1070	Bacteria	Proteobacteria	Alphaproteobacteria	Caulobacterales	Caulobacteraceae			0	0	33	0.00959024	0	0	14	0.00419539	13	0.00363433	0	0	0	0	0	0
denovo1086	Bacteria	Proteobacteria	Alphaproteobacteria	Rhodobacterales	Rhodobacteraceae			0	0	0	0	0	0	1	0.00029967	0	0	0	0	0	0	0	0
denovo1089	Bacteria	Actinobacteria	Actinobacteria	Actinomycetales				0	0	0	0	0	0	1	0.00029967	0	0	0	0	0	0	0	0
denovo1090	Bacteria							0	0	0	0	0	0	0	0	0	0	0	0	0	0	1	0.00035524
denovo1091	Bacteria	Proteobacteria	Alphaproteobacteria					0	0	0	0	0	0	0	0	8	0.00223651	0	0	0	0	0	0
denovo1096	Bacteria	Proteobacteria						0	0	0	0	0	0	2	0.000599341	0	0	0	0	0	0	0	0
denovo1098	Bacteria	Proteobacteria	Gammaproteobacteria	Legionellales	Francisellaceae			0	0	0	0	1	0.00029129	0	0	0	0	0	0	0	0	0	0
denovo1101	Bacteria	Proteobacteria	Gammaproteobacteria	Oceanospirillales	Oceanospirillaceae			0	0	0	0	0	0	1	0.00029967	0	0	0	0	0	0	0	0
denovo1102	Bacteria	Proteobacteria	Betaproteobacteria					0	0	0	0	0	0	0	0	0	0	0	0	0	0	1	0.00035524
denovo1116	Bacteria	Proteobacteria	Gammaproteobacteria	Legionellales	Francisellaceae			0	0	0	0	6	0.00174774	0	0	0	0	0	0	0	0	0	0
denovo1117	Bacteria							0	0	0	0	0	0	0	0	3	0.000838692	0	0	0	0	0	0
denovo1119	Bacteria	Proteobacteria	Alphaproteobacteria					1	0.0026178	0	0	0	0	0	0	0	0	0	0	0	0	0	0
denovo1120	Bacteria	Bacteroidetes						0	0	0	0	0	0	1	0.00029967	0	0	0	0	0	0	0	0
denovo1124	Bacteria	Cyanobacteria						0	0	0	0	2	0.000582581	0	0	0	0	0	0	0	0	0	0
denovo1125	Bacteria	Proteobacteria	Gammaproteobacteria	Enterobacteriales	Enterobacteriaceae			0	0	0	0	1	0.00029129	0	0	0	0	0	0	0	0	0	0
denovo1127	Bacteria	Proteobacteria	Gammaproteobacteria					0	0	0	0	0	0	1	0.00029967	0	0	0	0	0	0	0	0
denovo1128	Bacteria	Proteobacteria	Gammaproteobacteria	Alteromonadales	Alteromonadaceae			0	0	0	0	0	0	0	0	1	0.000279564	0	0	0	0	0	0
denovo1130	Bacteria							0	0	0	0	1	0.00029129	0	0	0	0	0	0	0	0	0	0
denovo1133	Bacteria							0	0	0	0	0	0	0	0	4	0.00111826	0	0	0	0	0	0
denovo1137	Bacteria	Proteobacteria	Alphaproteobacteria	Rickettsiales				0	0	0	0	4	0.00116516	0	0	0	0	0	0	0	0	0	0
denovo1140	Bacteria	Proteobacteria	Gammaproteobacteria					0	0	0	0	1	0.00029129	0	0	0	0	0	0	0	0	0	0
denovo1142	Bacteria	Proteobacteria	Alphaproteobacteria	Rhizobiales	Phyllobacteriaceae			1	0.0026178	0	0	0	0	0	0	0	0	0	0	0	0	0	0
denovo1149	Bacteria	Cyanobacteria	Synechococcophycideae	Synechococcales	Synechococcaceae			0	0	0	0	5	0.00145645	0	0	0	0	0	0	0	0	0	0
denovo1150	Bacteria	Proteobacteria	Gammaproteobacteria	Legionellales	Francisellaceae			0	0	0	0	9	0.00262161	0	0	0	0	0	0	0	0	0	0
denovo1154	Bacteria							0	0	0	0	1	0.00029129	0	0	0	0	0	0	0	0	0	0
denovo1155	Bacteria							0	0	0	0	0	0	0	0	0	0	0	0	1	0.000336022	0	0
denovo1158	Bacteria	Proteobacteria	Alphaproteobacteria	Rhodobacterales	Rhodobacteraceae			0	0	0	0	0	0	6	0.00179802	0	0	0	0	0	0	0	0
denovo1161	Bacteria	Proteobacteria	Alphaproteobacteria	Rhodobacterales	Rhodobacteraceae			0	0	0	0	1	0.00029129	0	0	0	0	0	0	0	0	0	0
denovo1165	Bacteria	Firmicutes	Bacilli					0	0	0	0	0	0	1	0.00029967	0	0	0	0	0	0	0	0
denovo1167	Bacteria	Firmicutes	Clostridia	Clostridiales	Peptostreptococcaceae			0	0	0	0	0	0	0	0	1	0.000279564	0	0	0	0	0	0
denovo1170	Bacteria	Proteobacteria	Alphaproteobacteria					0	0	0	0	0	0	0	0	1	0.000279564	0	0	0	0	0	0
denovo1172	Bacteria	Proteobacteria	Deltaproteobacteria					0	0	0	0	1	0.00029129	0	0	0	0	0	0	0	0	0	0
denovo1176	Bacteria	Actinobacteria	Actinobacteria					0	0	0	0	0	0	1	0.00029967	0	0	0	0	0	0	0	0
denovo1178	Bacteria							0	0	0	0	0	0	1	0.00029967	0	0	0	0	0	0	0	0
denovo1181	Bacteria	Proteobacteria	Alphaproteobacteria	Rhodobacterales	Rhodobacteraceae			0	0	0	0	0	0	1	0.00029967	0	0	0	0	0	0	0	0
denovo1192	Bacteria	Firmicutes	Bacilli					0	0	0	0	0	0	1	0.00029967	0	0	0	0	0	0	0	0
denovo1199	Bacteria	Proteobacteria	Alphaproteobacteria	Caulobacterales	Caulobacteraceae			0	0	0	0	6	0.00174774	0	0	0	0	0	0	0	0	0	0
denovo1212	Bacteria	Proteobacteria	Alphaproteobacteria	Rhodobacterales	Rhodobacteraceae			0	0	0	0	1	0.00029129	0	0	0	0	0	0	0	0	0	0
denovo1213	Bacteria	Firmicutes	Clostridia	Clostridiales	Veillonellaceae			0	0	0	0	0	0	1	0.00029967	0	0	0	0	0	0	0	0
denovo1217	Bacteria							0	0	0	0	1	0.00029129	0	0	0	0	0	0	0	0	0	0
denovo1222	Bacteria							0	0	0	0	1	0.00029129	0	0	0	0	0	0	0	0	0	0
denovo1223	Bacteria	Proteobacteria	Alphaproteobacteria					0	0	0	0	0	0	1	0.00029967	0	0	0	0	0	0	0	0
denovo1224	Bacteria							0	0	0	0	0	0	0	0	1	0.000279564	0	0	0	0	0	0
denovo1225	Bacteria	Bacteroidetes	Flavobacteriia	Flavobacteriales	Flavobacteriaceae			0	0	0	0	1	0.00029129	0	0	0	0	0	0	0	0	0	0
denovo1226	Bacteria	Proteobacteria	Gammaproteobacteria	Xanthomonadales	Xanthomonadaceae			0	0	0	0	0	0	0	0	1	0.000279564	0	0	0	0	0	0
denovo1227	Bacteria	Bacteroidetes						0	0	0	0	1	0.00029129	0	0	2285	0.638803	2	0.000523972	0	0	0	0
denovo1228	Bacteria							0	0	0	0	0	0	1	0.00029967	0	0	0	0	0	0	0	0
denovo1230	Bacteria	Bacteroidetes	Flavobacteriia					0	0	0	0	0	0	1	0.00029967	0	0	0	0	0	0	0	0
denovo1244	Bacteria	Proteobacteria	Betaproteobacteria					0	0	0	0	0	0	1	0.00029967	0	0	0	0	0	0	0	0
denovo1258	Bacteria	Actinobacteria						0	0	0	0	0	0	2	0.000599341	0	0	0	0	0	0	0	0
denovo1259	Bacteria	Proteobacteria	Gammaproteobacteria	Enterobacteriales	Enterobacteriaceae			0	0	0	0	0	0	1	0.00029967	0	0	0	0	0	0	0	0
denovo1262	Bacteria	Proteobacteria	Betaproteobacteria	Burkholderiales	Alcaligenaceae			0	0	0	0	0	0	0	0	0	0	0	0	0	0	1	0.00035524
denovo1264	Bacteria	Cyanobacteria	Synechococcophycideae	Synechococcales	Synechococcaceae			0	0	0	0	1	0.00029129	0	0	0	0	0	0	0	0	0	0
denovo1273	Bacteria	Proteobacteria						0	0	0	0	0	0	0	0	0	0	0	0	0	0	1	0.00035524
denovo1274	Bacteria	Proteobacteria	Betaproteobacteria					0	0	0	0	0	0	1	0.00029967	0	0	0	0	0	0	0	0
denovo1278	Bacteria	Proteobacteria	Alphaproteobacteria					0	0	0	0	0	0	1	0.00029967	0	0	0	0	0	0	0	0
denovo1283	Bacteria	Bacteroidetes	[Saprospirae]	[Saprospirales]	Chitinophagaceae			0	0	0	0	0	0	1	0.00029967	0	0	0	0	0	0	0	0
denovo1288	Bacteria							0	0	0	0	1	0.00029129	0	0	0	0	0	0	0	0	0	0
denovo1294	Bacteria	Proteobacteria	Gammaproteobacteria	Pseudomonadales	Moraxellaceae			0	0	0	0	0	0	1	0.00029967	0	0	0	0	0	0	0	0
denovo1298	Bacteria	Proteobacteria						0	0	0	0	0	0	1	0.00029967	0	0	0	0	0	0	0	0
denovo1299	Bacteria							0	0	0	0	0	0	0	0	4	0.00111826	0	0	0	0	0	0
denovo1301	Bacteria	Proteobacteria	Alphaproteobacteria					0	0	1	0.000290613	0	0	0	0	0	0	0	0	0	0	0	0
denovo1303	Bacteria	Proteobacteria	Alphaproteobacteria					0	0	0	0	0	0	0	0	3	0.000838692	0	0	0	0	0	0
denovo1304	Bacteria	Proteobacteria	Betaproteobacteria	Burkholderiales				0	0	0	0	0	0	0	0	0	0	0	0	0	0	38	0.0134991
denovo1307	Bacteria	Proteobacteria	Gammaproteobacteria					0	0	0	0	0	0	0	0	1	0.000279564	0	0	0	0	0	0
denovo1310	Bacteria	Proteobacteria						0	0	1	0.000290613	0	0	0	0	0	0	0	0	0	0	0	0
denovo1312	Bacteria	Proteobacteria	Alphaproteobacteria	Rhizobiales	Hyphomicrobiaceae			3	0.0078534	0	0	1	0.00029129	0	0	0	0	0	0	0	0	0	0
denovo1321	Bacteria	Proteobacteria	Betaproteobacteria					0	0	0	0	0	0	1	0.00029967	0	0	0	0	0	0	0	0
denovo1322	Bacteria	Cyanobacteria						0	0	0	0	1	0.00029129	0	0	0	0	0	0	0	0	0	0
denovo1324	Bacteria	Proteobacteria	Alphaproteobacteria					0	0	6	0.00174368	4	0.00116516	19	0.00569374	0	0	0	0	0	0	0	0
denovo1325	Bacteria							0	0	0	0	0	0	1	0.00029967	0	0	0	0	0	0	0	0
denovo1327	Bacteria							0	0	0	0	0	0	0	0	4	0.00111826	0	0	0	0	0	0
denovo1328	Bacteria							0	0	0	0	1	0.00029129	0	0	0	0	0	0	0	0	0	0
denovo1333	Bacteria	Actinobacteria						0	0	0	0	0	0	1	0.00029967	0	0	0	0	0	0	0	0
denovo1340	Bacteria	Proteobacteria	Deltaproteobacteria					0	0	0	0	1	0.00029129	0	0	0	0	0	0	0	0	0	0
denovo1347	Bacteria							0	0	0	0	0	0	0	0	1	0.000279564	0	0	0	0	0	0
denovo1349	Bacteria	Firmicutes						0	0	1	0.000290613	0	0	0	0	0	0	0	0	0	0	0	0
denovo1350	Bacteria	Proteobacteria						0	0	0	0	0	0	1	0.00029967	0	0	0	0	0	0	0	0
denovo1355	Bacteria	Cyanobacteria						0	0	0	0	1	0.00029129	0	0	0	0	0	0	0	0	0	0
denovo1362	Bacteria	Cyanobacteria						0	0	0	0	0	0	0	0	1	0.000279564	0	0	0	0	0	0
denovo1366	Bacteria	Proteobacteria	Gammaproteobacteria					0	0	0	0	1	0.00029129	0	0	0	0	0	0	0	0	0	0
denovo1368	Bacteria							1	0.0026178	0	0	0	0	0	0	0	0	0	0	0	0	0	0
denovo1371	Bacteria	Proteobacteria	Alphaproteobacteria	Caulobacterales	Caulobacteraceae			0	0	0	0	0	0	0	0	1	0.000279564	0	0	0	0	0	0
denovo1373	Bacteria	Firmicutes	Bacilli	Bacillales	Bacillaceae			0	0	8	0.00232491	0	0	0	0	0	0	0	0	0	0	0	0
denovo1378	Bacteria	Cyanobacteria						0	0	0	0	0	0	0	0	1	0.000279564	0	0	0	0	0	0
denovo1379	Bacteria	Cyanobacteria	Synechococcophycideae	Synechococcales	Synechococcaceae			0	0	0	0	1	0.00029129	0	0	0	0	0	0	0	0	0	0
denovo1385	Bacteria	Bacteroidetes	[Saprospirae]	[Saprospirales]	Saprospiraceae			0	0	0	0	0	0	0	0	1	0.000279564	0	0	0	0	0	0
denovo1386	Bacteria							0	0	0	0	0	0	0	0	1	0.000279564	0	0	0	0	0	0
denovo1389	Bacteria	Proteobacteria	Gammaproteobacteria					0	0	0	0	0	0	4	0.00119868	0	0	0	0	0	0	0	0
denovo1394	Bacteria	Actinobacteria						0	0	0	0	0	0	1	0.00029967	0	0	0	0	0	0	0	0
denovo1396	Bacteria							0	0	0	0	1	0.00029129	0	0	0	0	0	0	0	0	0	0
denovo1403	Bacteria	Proteobacteria	Gammaproteobacteria					0	0	0	0	1	0.00029129	0	0	0	0	0	0	0	0	0	0
denovo1405	Bacteria	Bacteroidetes	Cytophagia	Cytophagales	Flammeovirgaceae			0	0	0	0	0	0	0	0	5	0.00139782	0	0	0	0	0	0
denovo1412	Bacteria	Proteobacteria	Gammaproteobacteria					0	0	0	0	0	0	1	0.00029967	0	0	0	0	0	0	0	0
denovo1413	Bacteria	Cyanobacteria						1	0.0026178	0	0	0	0	0	0	0	0	0	0	0	0	0	0
denovo1416	Bacteria	Proteobacteria	Gammaproteobacteria	Legionellales	Francisellaceae			0	0	0	0	2	0.000582581	0	0	0	0	0	0	0	0	0	0
denovo1417	Bacteria							0	0	0	0	0	0	0	0	1	0.000279564	0	0	0	0	0	0
denovo1419	Bacteria							0	0	0	0	0	0	1	0.00029967	0	0	0	0	0	0	0	0
denovo1423	Bacteria							0	0	0	0	0	0	0	0	0	0	0	0	0	0	8	0.00284192
denovo1424	Bacteria	Proteobacteria						0	0	0	0	1	0.00029129	0	0	0	0	0	0	0	0	0	0
denovo1431	Bacteria	Proteobacteria	Alphaproteobacteria					0	0	0	0	0	0	3	0.000899011	0	0	0	0	0	0	0	0
denovo1436	Bacteria	Cyanobacteria	Oscillatoriophycideae	Oscillatoriales	Phormidiaceae			0	0	0	0	0	0	0	0	1	0.000279564	0	0	0	0	0	0
denovo1441	Bacteria	Proteobacteria	Alphaproteobacteria	Rhodobacterales	Rhodobacteraceae			0	0	0	0	2	0.000582581	0	0	0	0	0	0	0	0	0	0
denovo1444	Bacteria	Proteobacteria	Alphaproteobacteria	Rhodobacterales	Rhodobacteraceae			1	0.0026178	0	0	0	0	0	0	0	0	0	0	0	0	0	0
denovo1447	Bacteria	Firmicutes	Bacilli	Bacillales				0	0	0	0	0	0	1	0.00029967	0	0	0	0	0	0	0	0
denovo1454	Bacteria	Proteobacteria	Alphaproteobacteria					0	0	0	0	0	0	0	0	1	0.000279564	0	0	0	0	0	0
denovo1456	Bacteria	Proteobacteria	Betaproteobacteria	Burkholderiales				0	0	0	0	0	0	1	0.00029967	0	0	0	0	0	0	0	0
denovo1457	Bacteria	Proteobacteria						0	0	0	0	0	0	1	0.00029967	0	0	0	0	0	0	0	0
denovo1459	Bacteria	Proteobacteria	Alphaproteobacteria	Sphingomonadales	Sphingomonadaceae			0	0	0	0	1	0.00029129	0	0	0	0	0	0	0	0	0	0
denovo1472	Bacteria	Proteobacteria	Gammaproteobacteria	Oceanospirillales				0	0	0	0	0	0	0	0	1	0.000279564	0	0	0	0	0	0
denovo1486	Bacteria	Proteobacteria	Betaproteobacteria					0	0	0	0	0	0	1	0.00029967	0	0	0	0	0	0	0	0
denovo1487	Bacteria	Firmicutes	Bacilli	Bacillales	Bacillaceae			0	0	1	0.000290613	0	0	0	0	0	0	0	0	0	0	0	0
denovo1488	Bacteria	Proteobacteria	Betaproteobacteria	Burkholderiales	Oxalobacteraceae			0	0	0	0	0	0	0	0	0	0	0	0	0	0	350	0.124334
denovo1491	Bacteria	Proteobacteria	Betaproteobacteria	Burkholderiales	Oxalobacteraceae			0	0	0	0	0	0	0	0	0	0	0	0	0	0	2	0.00071048
denovo1494	Bacteria	Cyanobacteria						0	0	0	0	0	0	1	0.00029967	0	0	0	0	0	0	0	0
denovo1496	Bacteria	Proteobacteria	Gammaproteobacteria	Legionellales	Francisellaceae			0	0	0	0	2	0.000582581	0	0	0	0	0	0	0	0	0	0
denovo1500	Bacteria							0	0	0	0	0	0	0	0	2	0.000559128	0	0	0	0	0	0
denovo1504	Bacteria	Proteobacteria	Alphaproteobacteria	Rhodobacterales	Rhodobacteraceae			0	0	0	0	2	0.000582581	0	0	0	0	0	0	0	0	0	0
denovo1514	Bacteria	Proteobacteria	Betaproteobacteria					0	0	0	0	0	0	1	0.00029967	0	0	0	0	0	0	0	0
denovo1516	Bacteria	Bacteroidetes						1	0.0026178	0	0	0	0	0	0	0	0	0	0	0	0	0	0
denovo1521	Bacteria	Bacteroidetes	Flavobacteriia	Flavobacteriales	Flavobacteriaceae			0	0	0	0	1	0.00029129	0	0	0	0	0	0	0	0	0	0
denovo1542	Bacteria	Proteobacteria	Alphaproteobacteria					1	0.0026178	0	0	0	0	0	0	0	0	0	0	0	0	0	0
denovo1543	Bacteria	Cyanobacteria	Synechococcophycideae	Synechococcales	Synechococcaceae			0	0	0	0	1	0.00029129	0	0	0	0	0	0	0	0	0	0
denovo1550	Bacteria	Proteobacteria	Betaproteobacteria	Burkholderiales				0	0	11	0.00319675	0	0	0	0	0	0	0	0	0	0	0	0
denovo1554	Bacteria							0	0	0	0	0	0	0	0	2	0.000559128	0	0	0	0	0	0
denovo1558	Bacteria	Proteobacteria	Deltaproteobacteria					0	0	0	0	1	0.00029129	0	0	0	0	0	0	0	0	0	0
denovo1559	Bacteria	Proteobacteria	Gammaproteobacteria					0	0	0	0	0	0	0	0	1	0.000279564	0	0	0	0	0	0
denovo1560	Bacteria	Firmicutes	Bacilli	Bacillales				0	0	1	0.000290613	0	0	0	0	0	0	0	0	0	0	0	0
denovo1563	Bacteria	Proteobacteria						0	0	0	0	0	0	1	0.00029967	0	0	0	0	0	0	0	0
denovo1564	Bacteria	Proteobacteria						0	0	0	0	0	0	1	0.00029967	0	0	0	0	0	0	0	0
denovo1567	Bacteria	Proteobacteria						0	0	0	0	1	0.00029129	0	0	0	0	0	0	0	0	0	0
denovo1568	Bacteria	Proteobacteria	Gammaproteobacteria	Alteromonadales				0	0	0	0	0	0	1	0.00029967	0	0	0	0	0	0	0	0
denovo1571	Bacteria	Proteobacteria	Alphaproteobacteria	Sphingomonadales	Sphingomonadaceae			0	0	0	0	10	0.0029129	0	0	0	0	0	0	0	0	0	0
denovo1575	Bacteria	Proteobacteria	Alphaproteobacteria					0	0	0	0	0	0	1	0.00029967	0	0	0	0	0	0	0	0
denovo1577	Bacteria	Proteobacteria	Alphaproteobacteria	Rhodobacterales	Rhodobacteraceae			47	0.123037	1	0.000290613	135	0.0393242	0	0	0	0	0	0	0	0	0	0
denovo1584	Bacteria	Proteobacteria	Alphaproteobacteria	Sphingomonadales	Sphingomonadaceae			1	0.0026178	0	0	0	0	0	0	0	0	0	0	0	0	0	0
denovo1585	Bacteria							0	0	0	0	0	0	0	0	2	0.000559128	0	0	0	0	0	0
denovo1586	Bacteria	Firmicutes	Bacilli	Bacillales				0	0	0	0	0	0	0	0	3	0.000838692	0	0	0	0	0	0
denovo1596	Bacteria	Proteobacteria	Alphaproteobacteria	Rhizobiales	Phyllobacteriaceae			0	0	0	0	1	0.00029129	0	0	0	0	0	0	0	0	0	0
denovo1598	Bacteria							0	0	0	0	0	0	1	0.00029967	0	0	0	0	0	0	0	0
denovo1599	Bacteria	Cyanobacteria	Oscillatoriophycideae	Oscillatoriales	Phormidiaceae			0	0	0	0	0	0	0	0	1	0.000279564	0	0	0	0	0	0
denovo1602	Bacteria	Firmicutes	Clostridia	Clostridiales	Clostridiaceae			0	0	0	0	1	0.00029129	0	0	0	0	0	0	0	0	0	0
denovo1604	Bacteria	Proteobacteria	Alphaproteobacteria	Rickettsiales				0	0	0	0	7	0.00203903	0	0	0	0	0	0	0	0	0	0
denovo1605	Bacteria	Proteobacteria						0	0	0	0	0	0	0	0	1	0.000279564	0	0	0	0	0	0
denovo1607	Bacteria	Proteobacteria						0	0	0	0	0	0	1	0.00029967	0	0	0	0	0	0	0	0
denovo1613	Bacteria							0	0	0	0	0	0	1	0.00029967	0	0	0	0	0	0	0	0
denovo1615	Bacteria	Proteobacteria						0	0	0	0	1	0.00029129	0	0	0	0	0	0	0	0	0	0
denovo1619	Bacteria							0	0	0	0	0	0	0	0	1	0.000279564	0	0	0	0	0	0
denovo1620	Bacteria	Proteobacteria	Deltaproteobacteria					0	0	0	0	1	0.00029129	0	0	0	0	0	0	0	0	0	0
denovo1623	Bacteria	Cyanobacteria	Synechococcophycideae					0	0	0	0	1	0.00029129	0	0	0	0	0	0	0	0	0	0
denovo1624	Bacteria	Proteobacteria						0	0	0	0	0	0	0	0	1	0.000279564	0	0	0	0	0	0
denovo1625	Bacteria							0	0	0	0	1	0.00029129	0	0	0	0	0	0	0	0	0	0
denovo1626	Bacteria	Bacteroidetes						0	0	0	0	0	0	0	0	9	0.00251607	0	0	0	0	0	0
denovo1638	Bacteria	Actinobacteria	Actinobacteria	Actinomycetales				0	0	0	0	0	0	0	0	0	0	0	0	1	0.000336022	0	0
denovo1640	Bacteria	Cyanobacteria	Oscillatoriophycideae	Oscillatoriales	Phormidiaceae			0	0	0	0	0	0	0	0	3	0.000838692	0	0	0	0	0	0
denovo1645	Bacteria	Bacteroidetes	Flavobacteriia	Flavobacteriales	Flavobacteriaceae			0	0	0	0	0	0	4	0.00119868	0	0	0	0	0	0	0	0
denovo1648	Bacteria	Proteobacteria	Alphaproteobacteria					0	0	0	0	0	0	2	0.000599341	0	0	0	0	0	0	0	0
								382	1	3441	1	3433	1	3337	1	3577	1	3817	1	2976	1	2815	1
# Constructed from biom file
